# Supplementary material for: Ethyl (2E)-2-cyano-3-(4-meth­oxy­phen­yl)acrylate
Source: Acta Crystallogr Sect E Struct Rep Online. 2013 Oct 5;69(Pt 11):o1610. doi: 10.1107/S1600536813026871 (PMC3884285; doi:10.1107/S1600536813026871)
Supplement: Supplementary file 1 [file e-69-o1610-sup1.cif]

##############################################################################
#                                                                            #
# This CIF contains the data in a paper accepted for publication in          #
# Acta Crystallographica Section E. It conforms to the requirements of       #
# Notes for Authors for Acta Crystallographica Section E, and has been       #
# peer reviewed under the auspices of the IUCr Commission on Journals.       #
#                                                                            #
# Full details of the Crystallographic Information File format               #
# are given in the paper "The Crystallographic Information File (CIF):       #
# a New Standard Archive File for Crystallography" by S. R. Hall, F. H.      #
# Allen and I. D. Brown [Acta Cryst. (1991), A47, 655-685].                  #
#                                                                            #
# The current version of the core CIF dictionary is obtainable from          #
# ftp://ftp.iucr.org/pub/cif_core.dic.                                       #
#                                                                            #
# Software is freely available for graphical display of the structure(s)     #
# in this CIF. For information consult the CIF software page                 #
# http://www.iucr.org/resources/cif/software.                                #
#                                                                            #
# This file may be used for bona fide research purposes within the           #
# scientific community so long as proper attribution is given to the journal # 
# article from which it was obtained.                                        #
#                                                                            #
##############################################################################
data_I
_audit_creation_method     SHELXL-97
_database_code_depnum_ccdc_archive     'CCDC 963839'
_chemical_name_systematic
;
Ethyl (2<i>E</i>)-2-cyano-3-(4-methoxyphenyl)acrylate
;
_chemical_name_common     ?
_chemical_formula_moiety     'C13 H13 N O3'
_chemical_formula_sum     'C13 H13 N O3'
_chemical_formula_iupac     'C13 H13 N O3'
_chemical_formula_weight     231.24
_chemical_melting_point     401
_symmetry_cell_setting     monoclinic
_symmetry_space_group_name_H-M     'P 21/n'
_symmetry_space_group_name_hall     '-P 2yn'
loop_
    _symmetry_equiv_pos_as_xyz
    'x, y, z'
    '-x+1/2, y+1/2, -z+1/2'
    '-x, -y, -z'
    'x-1/2, -y-1/2, z-1/2'
_cell_length_a     8.4889(12)
_cell_length_b     8.3552(16)
_cell_length_c     17.143(3)
_cell_angle_alpha     90.00
_cell_angle_beta     91.294(11)
_cell_angle_gamma     90.00
_cell_volume     1215.6(3)
_cell_formula_units_Z     4
_cell_measurement_reflns_used     776
_cell_measurement_theta_min     5.2
_cell_measurement_theta_max     64.3
_cell_measurement_temperature     296(2)
_cell_special_details     Prism
_exptl_crystal_description     Prism
_exptl_crystal_colour     Green
_exptl_crystal_size_max     0.40
_exptl_crystal_size_mid     0.33
_exptl_crystal_size_min     0.27
_exptl_crystal_density_diffrn     1.264
_exptl_crystal_density_meas     ?
_exptl_crystal_density_method     'not measured'
_exptl_crystal_F_000     488
_exptl_absorpt_coefficient_mu     0.744
_exptl_absorpt_correction_type     none
_exptl_absorpt_process_details     ?
_exptl_absorpt_correction_T_min     ?
_exptl_absorpt_correction_T_max     ?
_exptl_special_details     ?
_diffrn_ambient_temperature     296(2)
_diffrn_radiation_type     CuK\a
_diffrn_radiation_wavelength     1.54178
_diffrn_radiation_source     'fine-focus sealed tube'
_diffrn_radiation_monochromator     graphite
_diffrn_measurement_device_type     'Bruker APEXII CCD'
_diffrn_measurement_method     '\f and \w scans'
_diffrn_detector_area_resol_mean     1
_diffrn_reflns_number     4798
_diffrn_reflns_av_R_equivalents     0.0689
_diffrn_reflns_av_sigmaI/netI     0.0862
_diffrn_reflns_theta_min     5.16
_diffrn_reflns_theta_max     64.28
_diffrn_reflns_theta_full     25.00
_diffrn_measured_fraction_theta_max     0.957
_diffrn_measured_fraction_theta_full     0.876
_diffrn_reflns_limit_h_min     -9
_diffrn_reflns_limit_h_max     3
_diffrn_reflns_limit_k_min     -9
_diffrn_reflns_limit_k_max     9
_diffrn_reflns_limit_l_min     -19
_diffrn_reflns_limit_l_max     19
_diffrn_standards_number     1234
_diffrn_standards_interval_count     ?
_diffrn_standards_interval_time     ?
_diffrn_standards_decay_%     ?
_refine_special_details
;
Refinement of <i>F</i>^2^ against ALL reflections. The weighted <i>R</i>-factor
<i>wR</i> and goodness of fit <i>S</i> are based on <i>F</i>^2^, conventional
<i>R</i>-factors <i>R</i> are based on <i>F</i>, with <i>F</i> set to zero for
negative <i>F</i>^2^. The threshold expression of <i>F</i>^2^ >
2\s(<i>F</i>^2^) is used only for calculating <i>R</i>-factors(gt) <i>etc</i>.
and is not relevant to the choice of reflections for refinement.
<i>R</i>-factors based on <i>F</i>^2^ are statistically about twice as large
as those based on <i>F</i>, and <i>R</i>- factors based on ALL data will be
even larger.
;
_reflns_number_total     1937
_reflns_number_gt     1354
_reflns_threshold_expression     I>2\s(I)
_refine_ls_structure_factor_coef     Fsqd
_refine_ls_matrix_type     full
_refine_ls_R_factor_all     0.0864
_refine_ls_R_factor_gt     0.0667
_refine_ls_wR_factor_gt     0.1792
_refine_ls_wR_factor_ref     0.2008
_refine_ls_goodness_of_fit_ref     1.020
_refine_ls_restrained_S_all     1.020
_refine_ls_number_reflns     1937
_refine_ls_number_parameters     156
_refine_ls_number_restraints     0
_refine_ls_hydrogen_treatment     constr
_refine_ls_weighting_scheme     calc
_refine_ls_weighting_details
                 'calc w=1/[\s^2^(Fo^2^)+(0.1240P)^2^] where P=(Fo^2^+2Fc^2^)/3'
_atom_sites_solution_hydrogens     geom
_atom_sites_solution_primary     direct
_atom_sites_solution_secondary     difmap
_refine_ls_shift/su_max     0.012
_refine_ls_shift/su_mean     0.002
_refine_diff_density_max     0.184
_refine_diff_density_min     -0.252
_refine_ls_extinction_method     none
_refine_ls_extinction_coef     ?
loop_
    _atom_type_symbol
    _atom_type_description
    _atom_type_scat_dispersion_real
    _atom_type_scat_dispersion_imag
    _atom_type_scat_source
    'C' 'C' 0.0181 0.0091
                         'International Tables Vol C Tables 4.2.6.8 and 6.1.1.4'
    'H' 'H' 0.0000 0.0000
                         'International Tables Vol C Tables 4.2.6.8 and 6.1.1.4'
    'N' 'N' 0.0311 0.0180
                         'International Tables Vol C Tables 4.2.6.8 and 6.1.1.4'
    'O' 'O' 0.0492 0.0322
                         'International Tables Vol C Tables 4.2.6.8 and 6.1.1.4'
_computing_data_collection     'APEX2 (Bruker, 2009)'
_computing_cell_refinement     'APEX2 and SAINT-Plus (Bruker, 2009)'
_computing_data_reduction     'SAINTPlus and XPREP (Bruker, 2009)'
_computing_structure_solution     'SHELXS97 (Sheldrick, 2008)'
_computing_structure_refinement     'SHELXL97 (Sheldrick, 2008)'
_computing_molecular_graphics     'Mercury (Macrae <i>et al.</i>, 2008)'
_computing_publication_material     'SHELXL97 (Sheldrick, 2008)'
loop_
    _atom_site_type_symbol
    _atom_site_label
    _atom_site_fract_x
    _atom_site_fract_y
    _atom_site_fract_z
    _atom_site_U_iso_or_equiv
    _atom_site_adp_type
    _atom_site_calc_flag
    _atom_site_refinement_flags
    _atom_site_occupancy
    _atom_site_symmetry_multiplicity
    _atom_site_disorder_assembly
    _atom_site_disorder_group
    C C1 1.1331(3) 0.3418(3) 0.46205(14) 0.0559(7) Uani d . 1 1 . .
    C C2 1.0569(3) 0.2415(4) 0.51365(14) 0.0599(7) Uani d . 1 1 . .
    H H2 1.1067 0.2089 0.5599 0.072 Uiso calc R 1 1 . .
    C C3 0.9066(3) 0.1912(4) 0.49517(14) 0.0597(7) Uani d . 1 1 . .
    H H3 0.8547 0.1266 0.5305 0.072 Uiso calc R 1 1 . .
    C C4 0.8284(3) 0.2330(3) 0.42574(13) 0.0510(7) Uani d . 1 1 . .
    C C5 0.9065(3) 0.3398(4) 0.37625(14) 0.0593(7) Uani d . 1 1 . .
    H H5 0.8566 0.3743 0.3304 0.071 Uiso calc R 1 1 . .
    C C6 1.0549(3) 0.3931(4) 0.39481(14) 0.0621(7) Uani d . 1 1 . .
    H H6 1.1040 0.4650 0.3618 0.074 Uiso calc R 1 1 . .
    C C7 1.3670(3) 0.3435(5) 0.54148(17) 0.0817(10) Uani d . 1 1 . .
    H H7A 1.3118 0.3761 0.5871 0.122 Uiso calc R 1 1 . .
    H H7B 1.4705 0.3899 0.5425 0.122 Uiso calc R 1 1 . .
    H H7C 1.3756 0.2289 0.5407 0.122 Uiso calc R 1 1 . .
    C C8 0.6735(3) 0.1658(3) 0.41146(14) 0.0550(7) Uani d . 1 1 . .
    H H8 0.6320 0.1138 0.4543 0.066 Uiso calc R 1 1 . .
    C C9 0.5784(3) 0.1645(3) 0.34770(14) 0.0540(7) Uani d . 1 1 . .
    C C10 0.6207(3) 0.2301(4) 0.27376(14) 0.0639(8) Uani d . 1 1 . .
    C C11 0.4219(3) 0.0864(4) 0.35228(14) 0.0577(7) Uani d . 1 1 . .
    C C12 0.1752(3) 0.0439(4) 0.28684(17) 0.0698(8) Uani d . 1 1 . .
    H H12A 0.1221 0.0730 0.3343 0.084 Uiso calc R 1 1 . .
    H H12B 0.1790 -0.0720 0.2835 0.084 Uiso calc R 1 1 . .
    C C13 0.0891(3) 0.1113(5) 0.21740(18) 0.0856(11) Uani d . 1 1 . .
    H H13A 0.0878 0.2259 0.2209 0.128 Uiso calc R 1 1 . .
    H H13B -0.0171 0.0717 0.2159 0.128 Uiso calc R 1 1 . .
    H H13C 0.1413 0.0795 0.1708 0.128 Uiso calc R 1 1 . .
    N N1 0.6549(3) 0.2803(5) 0.21466(14) 0.0962(11) Uani d . 1 1 . .
    O O1 1.2826(2) 0.3962(3) 0.47346(11) 0.0737(7) Uani d . 1 1 . .
    O O2 0.3775(2) 0.0120(3) 0.40764(12) 0.0812(7) Uani d . 1 1 . .
    O O3 0.33402(18) 0.1098(3) 0.28756(9) 0.0649(6) Uani d . 1 1 . .
loop_
    _atom_site_aniso_label
    _atom_site_aniso_U_11
    _atom_site_aniso_U_22
    _atom_site_aniso_U_33
    _atom_site_aniso_U_12
    _atom_site_aniso_U_13
    _atom_site_aniso_U_23
    C1 0.0466(14) 0.0676(18) 0.0535(13) -0.0088(12) 0.0015(10) -0.0033(12)
    C2 0.0525(14) 0.078(2) 0.0488(13) -0.0068(13) -0.0061(10) 0.0058(12)
    C3 0.0525(14) 0.0777(19) 0.0489(13) -0.0081(13) -0.0002(10) 0.0077(12)
    C4 0.0431(13) 0.0640(16) 0.0458(12) -0.0001(11) 0.0003(9) -0.0013(11)
    C5 0.0536(15) 0.0757(19) 0.0486(13) -0.0014(13) -0.0028(10) 0.0082(12)
    C6 0.0575(15) 0.077(2) 0.0520(13) -0.0105(14) 0.0036(11) 0.0077(13)
    C7 0.0549(16) 0.118(3) 0.0713(18) -0.0178(17) -0.0162(13) 0.0095(17)
    C8 0.0470(13) 0.0680(18) 0.0501(13) 0.0007(12) 0.0017(10) 0.0037(11)
    C9 0.0402(13) 0.0707(17) 0.0512(13) 0.0026(11) 0.0027(10) -0.0018(11)
    C10 0.0443(13) 0.099(2) 0.0477(14) 0.0013(14) -0.0023(10) -0.0015(14)
    C11 0.0454(13) 0.0742(19) 0.0534(13) 0.0030(12) -0.0029(11) -0.0020(13)
    C12 0.0458(15) 0.079(2) 0.0841(18) -0.0014(13) -0.0088(13) -0.0056(15)
    C13 0.0530(16) 0.128(3) 0.0748(19) 0.0064(17) -0.0112(13) -0.0004(19)
    N1 0.0689(16) 0.167(3) 0.0526(14) -0.0126(17) 0.0023(11) 0.0125(16)
    O1 0.0546(11) 0.0997(17) 0.0665(11) -0.0192(10) -0.0074(8) 0.0085(11)
    O2 0.0605(12) 0.1123(19) 0.0705(12) -0.0192(11) -0.0087(9) 0.0250(12)
    O3 0.0449(10) 0.0925(16) 0.0570(10) -0.0033(9) -0.0067(8) 0.0006(9)
_geom_special_details
;
All s.u.'s (except the s.u. in the dihedral angle between two l.s. planes) are
estimated using the full covariance matrix. The cell s.u.'s are taken into
account individually in the estimation of s.u.'s in distances, angles and
torsion angles; correlations between s.u.'s in cell parameters are only used
when they are defined by crystal symmetry. An approximate (isotropic)
treatment of cell s.u.'s is used for estimating s.u.'s involving l.s. planes.
;
loop_
    _geom_bond_atom_site_label_1
    _geom_bond_atom_site_label_2
    _geom_bond_site_symmetry_2
    _geom_bond_distance
    _geom_bond_publ_flag
    C1 O1 . 1.358(3) ?
    C1 C6 . 1.385(4) ?
    C1 C2 . 1.389(4) ?
    C2 C3 . 1.374(3) ?
    C2 H2 . 0.9300 ?
    C3 C4 . 1.394(3) ?
    C3 H3 . 0.9300 ?
    C4 C5 . 1.407(4) ?
    C4 C8 . 1.446(3) ?
    C5 C6 . 1.367(4) ?
    C5 H5 . 0.9300 ?
    C6 H6 . 0.9300 ?
    C7 O1 . 1.425(3) ?
    C7 H7A . 0.9600 ?
    C7 H7B . 0.9600 ?
    C7 H7C . 0.9600 ?
    C8 C9 . 1.344(3) ?
    C8 H8 . 0.9300 ?
    C9 C10 . 1.434(4) ?
    C9 C11 . 1.483(4) ?
    C10 N1 . 1.140(3) ?
    C11 O2 . 1.203(3) ?
    C11 O3 . 1.337(3) ?
    C12 O3 . 1.456(3) ?
    C12 C13 . 1.493(4) ?
    C12 H12A . 0.9700 ?
    C12 H12B . 0.9700 ?
    C13 H13A . 0.9600 ?
    C13 H13B . 0.9600 ?
    C13 H13C . 0.9600 ?
loop_
    _geom_angle_atom_site_label_1
    _geom_angle_atom_site_label_2
    _geom_angle_atom_site_label_3
    _geom_angle_site_symmetry_1
    _geom_angle_site_symmetry_3
    _geom_angle
    _geom_angle_publ_flag
    O1 C1 C6 . . 116.4(2) ?
    O1 C1 C2 . . 123.9(2) ?
    C6 C1 C2 . . 119.7(2) ?
    C3 C2 C1 . . 118.8(2) ?
    C3 C2 H2 . . 120.6 ?
    C1 C2 H2 . . 120.6 ?
    C2 C3 C4 . . 122.8(2) ?
    C2 C3 H3 . . 118.6 ?
    C4 C3 H3 . . 118.6 ?
    C3 C4 C5 . . 116.9(2) ?
    C3 C4 C8 . . 117.4(2) ?
    C5 C4 C8 . . 125.7(2) ?
    C6 C5 C4 . . 120.7(2) ?
    C6 C5 H5 . . 119.6 ?
    C4 C5 H5 . . 119.6 ?
    C5 C6 C1 . . 121.0(2) ?
    C5 C6 H6 . . 119.5 ?
    C1 C6 H6 . . 119.5 ?
    O1 C7 H7A . . 109.5 ?
    O1 C7 H7B . . 109.5 ?
    H7A C7 H7B . . 109.5 ?
    O1 C7 H7C . . 109.5 ?
    H7A C7 H7C . . 109.5 ?
    H7B C7 H7C . . 109.5 ?
    C9 C8 C4 . . 131.9(2) ?
    C9 C8 H8 . . 114.0 ?
    C4 C8 H8 . . 114.0 ?
    C8 C9 C10 . . 123.9(2) ?
    C8 C9 C11 . . 118.9(2) ?
    C10 C9 C11 . . 117.2(2) ?
    N1 C10 C9 . . 179.1(4) ?
    O2 C11 O3 . . 123.4(2) ?
    O2 C11 C9 . . 124.5(2) ?
    O3 C11 C9 . . 112.1(2) ?
    O3 C12 C13 . . 107.5(3) ?
    O3 C12 H12A . . 110.2 ?
    C13 C12 H12A . . 110.2 ?
    O3 C12 H12B . . 110.2 ?
    C13 C12 H12B . . 110.2 ?
    H12A C12 H12B . . 108.5 ?
    C12 C13 H13A . . 109.5 ?
    C12 C13 H13B . . 109.5 ?
    H13A C13 H13B . . 109.5 ?
    C12 C13 H13C . . 109.5 ?
    H13A C13 H13C . . 109.5 ?
    H13B C13 H13C . . 109.5 ?
    C1 O1 C7 . . 117.7(2) ?
    C11 O3 C12 . . 116.8(2) ?
loop_
    _geom_torsion_atom_site_label_1
    _geom_torsion_atom_site_label_2
    _geom_torsion_atom_site_label_3
    _geom_torsion_atom_site_label_4
    _geom_torsion_site_symmetry_1
    _geom_torsion_site_symmetry_2
    _geom_torsion_site_symmetry_3
    _geom_torsion_site_symmetry_4
    _geom_torsion
    _geom_torsion_publ_flag
    O1 C1 C2 C3 . . . . -178.6(3) ?
    C6 C1 C2 C3 . . . . 2.1(4) ?
    C1 C2 C3 C4 . . . . 1.8(4) ?
    C2 C3 C4 C5 . . . . -4.2(4) ?
    C2 C3 C4 C8 . . . . 176.9(2) ?
    C3 C4 C5 C6 . . . . 2.8(4) ?
    C8 C4 C5 C6 . . . . -178.5(3) ?
    C4 C5 C6 C1 . . . . 1.0(4) ?
    O1 C1 C6 C5 . . . . 177.2(3) ?
    C2 C1 C6 C5 . . . . -3.5(4) ?
    C3 C4 C8 C9 . . . . -169.8(3) ?
    C5 C4 C8 C9 . . . . 11.4(5) ?
    C4 C8 C9 C10 . . . . 3.2(5) ?
    C4 C8 C9 C11 . . . . -178.8(3) ?
    C8 C9 C11 O2 . . . . -6.2(5) ?
    C10 C9 C11 O2 . . . . 171.9(3) ?
    C8 C9 C11 O3 . . . . 173.1(2) ?
    C10 C9 C11 O3 . . . . -8.8(4) ?
    C6 C1 O1 C7 . . . . -179.0(3) ?
    C2 C1 O1 C7 . . . . 1.7(4) ?
    O2 C11 O3 C12 . . . . 1.7(4) ?
    C9 C11 O3 C12 . . . . -177.6(2) ?
    C13 C12 O3 C11 . . . . 168.8(3) ?
loop_
    _geom_hbond_atom_site_label_D
    _geom_hbond_atom_site_label_H
    _geom_hbond_atom_site_label_A
    _geom_hbond_site_symmetry_A
    _geom_hbond_distance_DH
    _geom_hbond_distance_HA
    _geom_hbond_distance_DA
    _geom_hbond_angle_DHA
    C3 H3 O2 3_656 0.93 2.54 3.414(3) 157
    C8 H8 O2 3_656 0.93 2.59 3.475(3) 159
    C12 H12A Cg 1_655 0.97 2.90 3.803(3) 156
_iucr_refine_instructions_details
;
TITL sreenivas_ank_0m in P2(1)/n
CELL  1.54178   8.4889   8.3552  17.1429   90.000   91.294   90.000
ZERR     4.00   0.0012   0.0016   0.0025    0.000    0.011    0.000
LATT   1
SYMM  1/2 - X, 1/2 + Y, 1/2 - Z
SFAC  C    H    N    O
UNIT  52   52   4    12
MERG   2
OMIT    -4.00 180.00
OMIT    -1   0   1
OMIT     0   3   9
OMIT    -5   7   8
FMAP   2
ACTA   50
BOND
BOND   $H
CONF
WGHT     0.12400
L.S.   4
TEMP    23.00
FVAR     0.29316
MOLE    1
C1    1    1.132868    0.341728    0.462196    11.00000    0.04554    0.06753 =
        0.05287   -0.00327    0.00054   -0.00866
C2    1    1.056911    0.241532    0.513667    11.00000    0.05146    0.07815 =
        0.04781    0.00540   -0.00660   -0.00649
AFIX   43
H2    2    1.106724    0.209032    0.559875    11.00000   -1.20000
AFIX    0
C3    1    0.906742    0.191174    0.495142    11.00000    0.05201    0.07780 =
        0.04849    0.00779   -0.00034   -0.00780
AFIX   43
H3    2    0.854934    0.126376    0.530450    11.00000   -1.20000
AFIX    0
C4    1    0.828462    0.232954    0.425669    11.00000    0.04249    0.06378 =
        0.04534   -0.00127    0.00043   -0.00048
C5    1    0.906409    0.339668    0.376292    11.00000    0.05367    0.07553 =
        0.04804    0.00834   -0.00255   -0.00143
AFIX   43
H5    2    0.856564    0.374351    0.330476    11.00000   -1.20000
AFIX    0
C6    1    1.054632    0.392962    0.394912    11.00000    0.05698    0.07656 =
        0.05187    0.00771    0.00388   -0.01045
AFIX   43
H6    2    1.103828    0.464763    0.361917    11.00000   -1.20000
AFIX    0
C7    1    1.366499    0.343601    0.541591    11.00000    0.05480    0.11752 =
        0.07161    0.00927   -0.01617   -0.01772
AFIX  137
H7A   2    1.310821    0.375712    0.587134    11.00000   -1.50000
H7B   2    1.469759    0.390512    0.542873    11.00000   -1.50000
H7C   2    1.375619    0.229096    0.540665    11.00000   -1.50000
AFIX    0
C8    1    0.673907    0.165856    0.411396    11.00000    0.04649    0.06790 =
        0.04987    0.00396    0.00132    0.00073
AFIX   43
H8    2    0.632369    0.113841    0.454262    11.00000   -1.20000
AFIX    0
C9    1    0.578732    0.164561    0.347602    11.00000    0.04004    0.07011 =
        0.05053   -0.00168    0.00274    0.00221
C10   1    0.620934    0.230300    0.273737    11.00000    0.04349    0.09973 =
        0.04578   -0.00092   -0.00309    0.00149
C11   1    0.422024    0.086415    0.352253    11.00000    0.04495    0.07396 =
        0.05207   -0.00296   -0.00405    0.00318
C12   1    0.174907    0.043689    0.286913    11.00000    0.04571    0.07826 =
        0.08389   -0.00573   -0.00938   -0.00134
AFIX   23
H12A  2    0.121920    0.072756    0.334412    11.00000   -1.20000
H12B  2    0.178714   -0.072122    0.283480    11.00000   -1.20000
AFIX    0
C13   1    0.088671    0.111409    0.217476    11.00000    0.05318    0.12777 =
        0.07360    0.00025   -0.01239    0.00590
AFIX  137
H13A  2    0.087902    0.226091    0.220881    11.00000   -1.50000
H13B  2   -0.017698    0.072316    0.216168    11.00000   -1.50000
H13C  2    0.140415    0.079319    0.170777    11.00000   -1.50000
AFIX    0
N1    3    0.655080    0.280146    0.214632    11.00000    0.06840    0.16661 =
        0.05238    0.01218    0.00277   -0.01223
O1    4    1.282415    0.396220    0.473525    11.00000    0.05425    0.09890 =
        0.06597    0.00835   -0.00770   -0.01910
O2    4    0.377491    0.011943    0.407640    11.00000    0.05931    0.11174 =
        0.07015    0.02506   -0.00939   -0.01926
O3    4    0.334068    0.109769    0.287553    11.00000    0.04491    0.09208 =
        0.05649    0.00078   -0.00687   -0.00315
HKLF 4  1.0  1.00  0.00  0.00  0.00  1.00  0.00  0.00  0.00  1.00
END
;
data_New_Global_Publ_Block
_journal_date_recd_electronic     2013-09-27
_journal_date_accepted     2013-09-30
_journal_name_full     'Acta Crystallographica, Section E'
_journal_year     2013
_journal_volume     69
_journal_issue     11
_journal_page_first     o1610
_journal_page_last     o1610
_journal_paper_category     QO
_journal_paper_doi     10.1107/S1600536813026871
_journal_coeditor_code     SJ5355
_publ_contact_author_name     'S. Sreenivasa'
_publ_contact_author_address
;
Department of Studies and Research in Chemistry
Tumkur University, Tumkur
Karnataka 572 103, India
;
_publ_contact_author_email     'drsreenivasa@yahoo.co.in'
_publ_contact_author_fax     ?
_publ_contact_author_phone     '+919620230672'
_publ_section_title
;
Ethyl (2<i>E</i>)-2-cyano-3-(4-methoxyphenyl)acrylate
;
loop_
    _publ_author_name
    _publ_author_footnote
    _publ_author_address
    'Suchetan, P. A.' .
;
Department of Studies and Research in Chemistry, U.C.S.,
Tumkur University, Tumkur
Karnataka 572 103, India
;
    'Palakshamurthy, B. S.' .
;
Department of Studies and Research in Physics, U.C.S.
Tumkur University, Tumkur
Karnataka 572 103, India
;
    'Mohan, N. R.' .
;
Department of Studies and Research in Chemistry
Tumkur University, Tumkur
Karnataka 572 103, India
;
    'Madan Kumar, S.' .
;
Department of Studies in Physics, University of Mysore,
Manasagangotri, Mysore, India
;
    'Lokanath, N. K.' .
;
Department of Studies in Physics, University of Mysore,
Manasagangotri, Mysore, India
;
    'Sreenivasa, S.' .
;
Department of Studies and Research in Chemistry
Tumkur University, Tumkur
Karnataka 572 103, India
;
