# Supplementary material for: Ethyl (2E)-2-cyano-3-(4-meth­oxy­phen­yl)acrylate
Source: Acta Crystallogr Sect E Struct Rep Online. 2013 Oct 5;69(Pt 11):o1610. doi: 10.1107/S1600536813026871 (PMC3884285; doi:10.1107/S1600536813026871)
Supplement: Supplementary file 2 [file e-69-o1610-Isup2.hkl]

#
# h,k,l, Fc-squared, Fo-squared, sigma(Fo-squared) and status flag
#
data_I
_shelx_title ' sreenivas_ank_0m in P2(1)/n'
_shelx_refln_list_code          4
_shelx_F_calc_maximum      119.40
_exptl_crystal_F_000       488.00
_reflns_d_resolution_high  0.8557
 
loop_
 _symmetry_equiv_pos_as_xyz
 'x, y, z'
 '-x+1/2, y+1/2, -z+1/2'
 '-x, -y, -z'
 'x-1/2, -y-1/2, z-1/2'
 
_cell_length_a     8.4889
_cell_length_b     8.3552
_cell_length_c    17.1429
_cell_angle_alpha  90.000
_cell_angle_beta   91.294
_cell_angle_gamma  90.000
 
_shelx_F_squared_multiplier     1.000
 
loop_
 _refln_index_h
 _refln_index_k
 _refln_index_l
 _refln_F_squared_calc
 _refln_F_squared_meas
 _refln_F_squared_sigma
 _refln_observed_status
   4   0   0     9226.64     8274.76    937.73 o
   6   0   0        1.25        0.78      1.18 o
   8   0   0       55.92       42.93      3.17 o
   1   1   0     1784.24     1781.57    121.69 o
   2   1   0      410.03      430.48     29.51 o
   3   1   0        8.57        8.18      1.84 o
   4   1   0      474.41      483.42     39.17 o
   5   1   0      463.88      452.28     20.07 o
   6   1   0        5.08        8.18      1.14 o
   7   1   0       14.72       12.49      1.55 o
   8   1   0       19.31       16.08      1.67 o
   9   1   0       10.27        7.84      2.31 o
   0   2   0     2826.17     2571.71    248.53 o
   1   2   0      590.86      643.58     44.10 o
   2   2   0       89.56       82.46      7.72 o
   3   2   0       69.85       57.63      3.58 o
   4   2   0      341.82      407.23     48.64 o
   5   2   0       57.17       66.92      3.94 o
   6   2   0        0.60        0.23      1.12 o
   7   2   0        2.10        0.85      1.26 o
   8   2   0        2.31        2.36      1.36 o
   9   2   0       11.41        7.80      1.44 o
   1   3   0       47.65       55.86      5.71 o
   2   3   0      549.07      552.33     31.97 o
   3   3   0        7.14        7.40      2.31 o
   4   3   0       65.25       46.59      3.82 o
   5   3   0       26.30       22.48      2.23 o
   6   3   0        0.07        1.33      1.34 o
   7   3   0        3.52        2.18      1.96 o
   8   3   0        0.19       -1.05      1.52 o
   9   3   0       34.21       27.29      4.27 o
   1   4   0      846.02      474.46     46.34 o
   2   4   0        7.66        6.34      1.61 o
   3   4   0      384.46      367.72     22.53 o
   4   4   0        1.49        1.59      0.92 o
   5   4   0      208.17      208.46     12.98 o
   6   4   0       26.78       19.33      2.30 o
   7   4   0        1.99        1.52      1.53 o
   8   4   0       12.22       11.30      1.93 o
   1   5   0       32.41       44.38      5.53 o
   2   5   0        9.39        8.76      2.19 o
   3   5   0        4.45        4.85      1.36 o
   4   5   0        1.74        2.65      1.14 o
   5   5   0        0.04       -0.23      1.13 o
   6   5   0        0.70       -0.04      1.48 o
   7   5   0        0.00        0.06      1.40 o
   8   5   0        0.11       -1.73      2.42 o
   0   6   0        2.27        0.00      2.31 o
   1   6   0        7.75        4.84      2.54 o
   2   6   0        2.19        0.81      1.96 o
   3   6   0        6.94       10.03      2.54 o
   4   6   0       86.20      105.24     10.72 o
   5   6   0        1.53        0.34      1.46 o
   6   6   0        1.51        1.74      2.32 o
   7   6   0        6.37        3.05      2.10 o
   1   7   0       54.60       72.28      8.30 o
   2   7   0       13.31       20.86      3.92 o
   3   7   0       38.66       44.15      5.76 o
   4   7   0      154.62      166.22     16.25 o
   5   7   0        1.54        0.22      1.24 o
   6   7   0        4.27        4.22      2.10 o
   0   8   0        9.10       11.30      3.46 o
   1   8   0        0.25       -1.61      2.19 o
   2   8   0        0.07        0.00      2.19 o
   3   8   0       11.84       15.33      3.23 o
   4   8   0        0.01       -1.98      2.77 o
   5   8   0        0.42       -0.47      0.96 o
   1   9   0        2.69        3.00      2.19 o
   2   9   0        4.97        3.11      1.84 o
   3   9   0        3.50        0.92      1.50 o
  -7   0   1       27.92       25.12      2.96 o
  -5   0   1      170.74      171.90     11.30 o
  -3   0   1      558.63      310.20     35.62 o
   1   0   1     1030.46      723.67     70.09 o
   5   0   1       34.14       44.30      5.28 o
   7   0   1       28.84       21.78      2.20 o
   9   0   1       60.84       55.68      6.80 o
  -9   1   1       80.41       84.72     10.26 o
  -8   1   1        5.10        5.46      1.46 o
  -7   1   1        8.44        6.91      1.26 o
  -6   1   1        0.55        0.58      0.82 o
  -5   1   1       11.21       14.73      1.15 o
  -4   1   1      346.24      336.83     27.39 o
  -3   1   1      698.65      674.34     76.89 o
  -2   1   1      177.53      205.15     11.51 o
  -1   1   1       16.53       20.75      2.19 o
   0   1   1        0.97        1.09      0.28 o
   1   1   1      742.92      541.45     37.92 o
   2   1   1        6.04        4.98      0.63 o
   3   1   1      723.16      626.62     71.58 o
   4   1   1      477.66      519.12     45.24 o
   5   1   1       84.38       82.25      4.91 o
   6   1   1       51.97       49.23      3.09 o
   7   1   1       26.74       28.34      2.23 o
   8   1   1       50.48       42.28      2.79 o
   9   1   1       26.80       21.72      4.27 o
  -9   2   1        1.79        1.84      2.77 o
  -8   2   1       80.23       62.94      8.20 o
  -7   2   1        0.47        2.19      1.64 o
  -6   2   1       98.43      106.75      5.25 o
  -5   2   1      649.64      634.10     26.07 o
  -4   2   1     1222.51      730.65     74.00 o
  -3   2   1      264.67      255.65     15.16 o
  -2   2   1        0.88        0.61      0.69 o
  -1   2   1    14256.42    11527.15   1113.41 o
   0   2   1     3590.27     3232.24    415.90 o
   1   2   1      959.19      715.37     69.28 o
   2   2   1       71.06       68.00      4.81 o
   3   2   1     2003.87     2067.15    121.53 o
   4   2   1        0.61       -0.81      1.61 o
   5   2   1       56.71       49.39      3.30 o
   6   2   1        2.19        3.91      1.28 o
   7   2   1        7.87        8.15      1.60 o
   8   2   1        5.44        4.14      2.32 o
   9   2   1        1.47        3.72      1.62 o
  -9   3   1        1.83        3.92      2.65 o
  -8   3   1        0.11        1.84      2.03 o
  -7   3   1        3.56        2.51      1.58 o
  -6   3   1       14.11       14.46      2.00 o
  -5   3   1       95.92       79.32      5.21 o
  -4   3   1       57.22       56.10      4.45 o
  -3   3   1       14.45       13.58      1.84 o
  -2   3   1       73.63       75.99      4.67 o
   0   3   1      332.17      289.98     37.58 o
   1   3   1      393.41      418.13     28.73 o
   2   3   1      162.75      170.50     11.99 o
   3   3   1       31.84       34.97      3.07 o
   4   3   1      780.24      814.02     49.60 o
   5   3   1       19.88       21.40      2.57 o
   6   3   1       11.26       13.13      2.06 o
   7   3   1        0.08       -0.20      1.54 o
   8   3   1      244.67      287.55     19.12 o
   9   3   1       10.05        7.75      2.59 o
  -8   4   1        2.57       -0.07      2.02 o
  -7   4   1        3.73        2.63      1.56 o
  -6   4   1        7.87        8.11      1.68 o
  -5   4   1       83.89       97.73      5.73 o
  -4   4   1      172.86      170.57     10.79 o
  -3   4   1       25.96       28.04      2.22 o
  -2   4   1      147.03      153.43     15.45 o
  -1   4   1      572.12      343.62     33.77 o
   1   4   1       57.70       58.10      6.22 o
   2   4   1       54.25       40.27      3.43 o
   3   4   1      221.17      186.26     16.28 o
   4   4   1        0.07       -0.15      0.93 o
   5   4   1      240.45      262.73     19.44 o
   6   4   1        7.17        5.61      1.63 o
   7   4   1       54.09       61.83      5.24 o
   8   4   1        0.01       -0.58      1.28 o
  -8   5   1        6.15        3.11      2.65 o
  -7   5   1        1.42       -0.24      3.15 o
  -6   5   1       29.51       34.70      4.71 o
  -5   5   1      301.28      345.37     18.45 o
  -4   5   1        7.42        7.69      1.62 o
  -3   5   1       22.11       25.92      4.21 o
  -2   5   1       78.39      107.32     10.72 o
  -1   5   1        0.11        0.81      1.96 o
   0   5   1      680.73      800.58     52.29 o
   1   5   1       20.22       23.28      3.69 o
   2   5   1        7.82        8.88      2.19 o
   3   5   1      121.32      122.34      9.19 o
   4   5   1        0.60        2.21      1.09 o
   5   5   1        0.15       -1.81      1.18 o
   6   5   1        0.03       -0.29      1.66 o
   7   5   1        1.19       -0.34      1.50 o
   8   5   1        0.19        0.00      2.54 o
  -7   6   1        0.18       -0.96      3.80 o
  -6   6   1        0.46       -2.89      2.35 o
  -5   6   1        1.80        0.68      1.41 o
  -4   6   1       19.52       27.09      4.03 o
  -3   6   1       51.42       61.21      6.80 o
  -2   6   1       13.20       20.40      3.57 o
  -1   6   1        3.52        4.38      2.31 o
   0   6   1        4.64       13.87      8.99 o
   1   6   1       93.74      127.14     12.91 o
   2   6   1       10.73       16.25      3.23 o
   3   6   1       25.21       30.89      4.38 o
   4   6   1       21.51       24.44      3.80 o
   5   6   1       49.99       57.42      4.92 o
   6   6   1        0.06       -0.67      2.16 o
   7   6   1        3.32        3.00      2.65 o
  -6   7   1        2.00        2.44      2.07 o
  -5   7   1       40.45       36.91      8.59 o
  -4   7   1        7.16        9.90      2.02 o
  -3   7   1       63.43       89.34      9.57 o
  -2   7   1        6.46        8.88      2.77 o
  -1   7   1        9.87       17.75      3.69 o
   0   7   1       43.99       60.24      5.42 o
   1   7   1       24.54       45.07      6.46 o
   2   7   1        0.12        0.81      2.31 o
   3   7   1        0.10        3.46      2.07 o
   4   7   1       44.58       52.56      6.22 o
   5   7   1       67.94       69.09      5.76 o
   6   7   1        3.45        3.78      2.21 o
  -5   8   1        0.01        0.44      1.22 o
  -4   8   1        7.22        3.88      2.21 o
  -3   8   1        0.01        1.96      1.96 o
  -2   8   1        7.15        9.45      2.77 o
  -1   8   1        0.03       -0.23      2.31 o
   0   8   1        0.67        2.17      2.48 o
   1   8   1        2.17        1.96      2.65 o
   2   8   1       17.39       19.83      3.80 o
   3   8   1        6.73        7.03      2.54 o
   4   8   1        0.98        0.32      1.38 o
   5   8   1        2.06        2.07      0.96 o
  -3   9   1        0.27        1.73      1.61 o
  -2   9   1       13.83       15.56      2.88 o
  -1   9   1        1.52        1.84      1.84 o
   0   9   1        0.87        0.35      1.30 o
   1   9   1        0.68        0.35      1.96 o
   2   9   1       12.01       13.14      2.88 o
   3   9   1        6.51        4.38      1.84 o
  -8   0   2        2.39        3.05      2.12 o
  -6   0   2      280.51      245.93     23.93 o
  -4   0   2       80.88       71.81      8.88 o
  -2   0   2      696.84      623.50     42.67 o
   0   0   2      776.30      430.65     42.07 o
   2   0   2      615.57      580.97     56.25 o
   4   0   2      210.90      188.81     22.13 o
   6   0   2       22.72       24.12      2.59 o
   8   0   2       73.45       72.25      6.51 o
  -9   1   2        0.64        3.23      2.77 o
  -8   1   2        0.01        0.44      1.23 o
  -7   1   2        0.11       -0.91      1.08 o
  -6   1   2       47.42       46.33      2.57 o
  -5   1   2      443.25      404.29     19.63 o
  -4   1   2       73.90       48.07      6.11 o
  -3   1   2      223.08      221.21     15.24 o
  -2   1   2     2181.74     2154.21    119.86 o
  -1   1   2      636.46      589.12     74.98 o
   0   1   2     8021.75     8439.92    588.98 o
   1   1   2      108.64      105.79     13.08 o
   2   1   2     2168.74     2142.40    147.66 o
   3   1   2      134.97      115.95      6.94 o
   4   1   2      458.29      416.52     30.53 o
   5   1   2       32.27       32.67      2.00 o
   6   1   2      116.27      117.56      6.28 o
   7   1   2       70.80       76.94      4.46 o
   8   1   2      212.97      187.56     18.32 o
   9   1   2        2.05        1.92      1.46 o
  -9   2   2       19.39       24.78      4.73 o
  -8   2   2       18.16       13.25      2.14 o
  -7   2   2        0.51       -0.39      1.16 o
  -6   2   2      111.14      132.57      7.06 o
  -5   2   2     1060.92      968.16     39.80 o
  -4   2   2       91.13       95.64      6.55 o
  -3   2   2       29.61       29.73      2.01 o
  -2   2   2       26.41       22.71      2.54 o
   0   2   2      964.53      934.73     72.79 o
   1   2   2       68.27       81.26      5.75 o
   2   2   2      416.93      452.21     31.06 o
   3   2   2     1058.86     1071.77     78.89 o
   4   2   2       39.66       37.37      3.96 o
   5   2   2       11.96        8.05      1.49 o
   6   2   2       29.51       25.95      3.03 o
   7   2   2       35.78       30.79      3.21 o
   8   2   2      150.85      154.70      9.09 o
   9   2   2        9.53        8.08      1.71 o
  -9   3   2        0.50        3.69      2.54 o
  -8   3   2        1.77        2.10      1.54 o
  -7   3   2        0.61        1.67      1.56 o
  -6   3   2      238.22      183.01     19.20 o
  -5   3   2       36.70       32.78      2.47 o
  -4   3   2      104.90       89.92      8.07 o
  -3   3   2        0.63       -0.79      1.73 o
  -2   3   2      500.50      470.72     32.40 o
  -1   3   2     2373.02     1762.73    170.60 o
   0   3   2     1299.43     1152.83    111.70 o
   1   3   2       50.97       61.09      6.46 o
   2   3   2       72.15       65.56      4.12 o
   3   3   2      592.16      647.36     74.12 o
   4   3   2       16.93       23.34      2.16 o
   5   3   2       15.26       21.05      2.07 o
   6   3   2       58.09       59.88      4.83 o
   7   3   2       26.01       24.92      2.98 o
   8   3   2       60.65       53.80      4.60 o
   9   3   2        1.90        0.71      1.25 o
  -8   4   2        0.95       -0.92      2.77 o
  -7   4   2        3.28        1.58      1.51 o
  -6   4   2       13.84       14.70      2.11 o
  -5   4   2       99.37      113.94      5.97 o
  -4   4   2        1.17        0.65      0.91 o
  -3   4   2        4.58        5.52      1.08 o
  -2   4   2      711.25      758.46     50.80 o
   2   4   2        0.01       -0.75      1.26 o
   3   4   2      257.04      245.12     15.18 o
   4   4   2        0.88        1.38      1.05 o
   5   4   2       38.24       39.36      3.71 o
   6   4   2        0.94        1.47      1.52 o
   7   4   2        4.40        7.18      1.88 o
   8   4   2       85.94       83.46     10.60 o
  -8   5   2        2.77        2.54      2.65 o
  -7   5   2        0.16        0.86      1.75 o
  -6   5   2       80.76       75.94      8.07 o
  -5   5   2      235.31      241.58     15.52 o
  -4   5   2      236.85      238.76     17.42 o
  -3   5   2      102.22      124.49     12.22 o
  -2   5   2      195.75      241.26     22.94 o
  -1   5   2       45.46       62.36      6.80 o
   0   5   2       63.73       76.43      5.75 o
   1   5   2        1.16        1.96      1.84 o
   2   5   2       21.73       22.02      3.34 o
   3   5   2      137.68      134.52     13.14 o
   4   5   2      158.37      173.51     10.89 o
   5   5   2       42.34       41.81      3.44 o
   6   5   2        0.02        0.91      1.40 o
   7   5   2       29.20       21.43      4.27 o
   8   5   2       32.93       38.88      5.30 o
  -7   6   2        3.73        2.66      2.16 o
  -6   6   2        0.15        2.71      2.75 o
  -5   6   2        0.03       -0.18      1.37 o
  -4   6   2       47.81       52.07      4.70 o
  -3   6   2        0.07       -0.81      1.61 o
  -2   6   2       59.07       65.70      7.26 o
  -1   6   2      133.63      175.10     17.18 o
   0   6   2       71.36       89.95      6.88 o
   1   6   2        0.62        1.84      2.42 o
   2   6   2       42.89       52.45      6.11 o
   3   6   2       18.75       14.52      2.88 o
   4   6   2      240.32      256.13     24.44 o
   5   6   2        0.03       -1.55      1.34 o
   6   6   2       19.95       12.08      2.15 o
   7   6   2        0.05       -1.61      2.77 o
  -6   7   2        0.90        2.31      2.07 o
  -5   7   2       24.95       26.32      4.36 o
  -4   7   2       45.97       49.96     10.89 o
  -3   7   2        3.68        3.23      2.19 o
  -2   7   2        9.72       12.22      3.00 o
  -1   7   2       24.46       30.66      4.84 o
   0   7   2        2.19        2.00      2.02 o
   1   7   2        6.54        9.80      3.23 o
   2   7   2        8.33       11.99      3.23 o
   3   7   2        1.56        2.19      1.96 o
   4   7   2        1.57        1.04      1.96 o
   5   7   2        1.66        0.83      1.50 o
   6   7   2        0.13        0.35      1.77 o
  -5   8   2        6.10        6.25      2.13 o
  -4   8   2        1.86        0.29      1.43 o
  -3   8   2        6.74        6.80      2.42 o
  -2   8   2        7.51        8.76      2.77 o
  -1   8   2        2.17        3.46      2.07 o
   0   8   2        0.60        0.34      1.97 o
   1   8   2        4.23        0.69      2.31 o
   2   8   2        6.44       12.33      3.34 o
   3   8   2       24.62       30.43      4.61 o
   4   8   2       19.36       15.22      2.77 o
   5   8   2        2.54        3.16      1.05 o
  -3   9   2       14.23        8.74      3.75 o
  -2   9   2        1.22        1.73      1.73 o
  -1   9   2        2.86        4.84      1.96 o
   0   9   2        0.39       -2.15      2.02 o
   1   9   2        3.46        1.84      2.07 o
   2   9   2        1.61       -0.58      1.73 o
   3   9   2       15.35       10.37      2.19 o
  -9   0   3      124.59      129.80     14.75 o
  -7   0   3       85.78       95.45      6.04 o
  -5   0   3     1404.50     1434.05     89.91 o
  -3   0   3       10.22       11.76      1.44 o
  -1   0   3     6981.59     5910.88    470.42 o
   1   0   3      744.08      827.54     56.73 o
   3   0   3      318.12      287.03     28.24 o
   5   0   3      281.30      274.50     22.70 o
   7   0   3      389.86      359.98     23.53 o
   9   0   3       20.48       19.83      3.34 o
  -9   1   3        0.00       -1.84      2.65 o
  -8   1   3        0.81        1.74      1.57 o
  -7   1   3       21.62       22.71      2.34 o
  -6   1   3      185.16      163.22      9.98 o
  -5   1   3       14.23       13.26      1.19 o
  -4   1   3      508.15      482.99     55.33 o
  -3   1   3      213.03      185.31      8.54 o
  -2   1   3     3926.74     3824.07    212.79 o
  -1   1   3     3235.74     3082.32    171.90 o
   0   1   3     3148.10     2972.06    203.08 o
   1   1   3      220.72      222.42     15.28 o
   2   1   3       55.72       46.67      2.77 o
   3   1   3     2285.07     2247.74    131.87 o
   4   1   3      154.96      159.57     14.23 o
   5   1   3      259.41      189.87     15.30 o
   6   1   3        7.13        6.19      1.11 o
   7   1   3      329.04      341.03     15.69 o
   8   1   3        5.24        8.08      1.40 o
   9   1   3        1.82       -0.38      1.33 o
  -9   2   3        7.13       10.03      3.57 o
  -8   2   3        2.67        3.01      2.43 o
  -7   2   3       25.36       28.74      2.45 o
  -6   2   3      248.21      267.28     11.45 o
  -5   2   3        8.81        9.62      1.08 o
  -4   2   3       82.51       76.67      3.79 o
  -3   2   3      180.29      143.62      7.67 o
  -2   2   3       26.50       35.68      2.77 o
  -1   2   3     1326.51     1122.09    154.35 o
   1   2   3       52.76       45.18      3.34 o
   2   2   3       59.98       57.20      3.62 o
   3   2   3      150.09      166.38      9.97 o
   4   2   3      138.80      117.01     13.43 o
   5   2   3       28.26       31.25      2.86 o
   6   2   3       13.80       13.67      2.45 o
   7   2   3       15.84       16.43      2.01 o
   8   2   3        0.91       -0.08      1.22 o
   9   2   3        0.24       -0.64      1.96 o
  -9   3   3        1.60        0.00      2.65 o
  -8   3   3        3.00        3.24      2.03 o
  -7   3   3       42.83       40.14      4.01 o
  -6   3   3       46.69       56.39      4.84 o
  -5   3   3        1.74        0.98      1.11 o
  -4   3   3      191.70      175.64      7.96 o
  -3   3   3        1.98        3.80      1.50 o
  -2   3   3      119.39      114.93      8.70 o
  -1   3   3       97.44       90.96      6.56 o
   0   3   3       75.49       79.86      9.80 o
   1   3   3      132.91      157.69     11.13 o
   2   3   3      813.10      666.64    102.02 o
   3   3   3     1590.12     1570.57    178.67 o
   4   3   3       95.32      112.87      6.36 o
   5   3   3        4.23        5.65      1.36 o
   6   3   3       18.45       26.36      4.60 o
   7   3   3       23.34       13.82      2.55 o
   8   3   3        1.56        2.39      1.61 o
   9   3   3        6.80       10.24      1.79 o
  -8   4   3        0.00       -3.92      2.42 o
  -7   4   3        9.99        6.42      2.86 o
  -6   4   3       73.42       83.66      5.67 o
  -5   4   3      166.68      189.80     10.46 o
  -4   4   3       54.07       56.58      3.58 o
  -3   4   3       47.54       57.36      3.95 o
  -2   4   3     1280.71     1493.46    136.94 o
   2   4   3      262.02      248.85     18.17 o
   3   4   3      312.53      294.26     21.60 o
   4   4   3      134.74      155.91      9.84 o
   5   4   3       93.67       87.02      7.91 o
   6   4   3       38.93       39.96      3.90 o
   7   4   3       71.83       99.40      8.88 o
   8   4   3      104.55      119.65     14.06 o
  -8   5   3        1.78       -0.07      1.88 o
  -7   5   3        0.93        1.42      2.32 o
  -6   5   3       50.73       42.73      5.91 o
  -5   5   3      111.64      134.38      8.60 o
  -4   5   3       57.89       62.29      5.29 o
  -3   5   3       63.88       67.78      7.15 o
  -2   5   3        6.87        6.69      2.07 o
  -1   5   3      236.82      312.39     29.39 o
   0   5   3      125.26      160.47     11.09 o
   1   5   3       44.80       48.30      5.65 o
   2   5   3      132.45      127.14     12.56 o
   3   5   3       17.11       16.48      2.88 o
   4   5   3      142.25      145.20      9.43 o
   5   5   3        0.89        2.28      1.35 o
   6   5   3        2.78        2.22      1.65 o
   7   5   3        3.60        4.79      1.65 o
   8   5   3        8.29       10.49      2.88 o
  -7   6   3        0.39        0.09      1.98 o
  -6   6   3        0.16       -1.00      2.42 o
  -5   6   3       31.31       34.46      3.29 o
  -4   6   3        2.70        3.06      1.62 o
  -3   6   3        0.25        1.73      1.96 o
  -2   6   3      102.93      155.96     15.33 o
  -1   6   3        1.60        3.69      2.19 o
   0   6   3       89.77      129.46      9.25 o
   1   6   3        8.98       13.83      3.23 o
   2   6   3       67.13       86.22      9.11 o
   3   6   3       10.11       12.10      2.65 o
   4   6   3       37.23       39.65      5.19 o
   5   6   3        7.04        6.98      1.74 o
   6   6   3        1.63       -0.20      2.07 o
   7   6   3        0.85       -0.58      2.54 o
  -6   7   3        8.75        9.11      3.86 o
  -5   7   3       31.84       36.70      3.18 o
  -4   7   3        8.84       10.54      2.05 o
  -3   7   3       84.23      104.21     10.84 o
  -2   7   3       10.71       13.83      3.11 o
  -1   7   3       10.70       15.22      3.34 o
   0   7   3        3.30        4.68      2.05 o
   1   7   3       15.29       16.60      3.80 o
   2   7   3        3.39        4.50      2.54 o
   3   7   3        6.99        5.88      2.54 o
   4   7   3        0.22        2.19      1.96 o
   5   7   3        4.05        3.23      2.02 o
   6   7   3        1.92        2.54      2.19 o
  -5   8   3        0.30       -0.38      1.07 o
  -4   8   3        3.03        0.62      1.57 o
  -3   8   3        2.09        1.38      1.96 o
  -2   8   3       31.80       33.43      4.84 o
  -1   8   3        1.20       -0.12      1.96 o
   0   8   3        2.94        4.54      2.13 o
   1   8   3        0.41       -0.58      2.42 o
   2   8   3       38.85       56.02      7.15 o
   3   8   3        0.87       -0.35      2.07 o
   4   8   3        7.69        7.38      2.07 o
   5   8   3        1.95        1.68      1.11 o
  -3   9   3        8.37        5.27      1.47 o
  -2   9   3       11.23        8.53      2.07 o
  -1   9   3        2.92        3.80      1.84 o
   0   9   3        2.25        3.04      1.67 o
   1   9   3        0.71        1.61      2.07 o
   2   9   3        1.49        3.00      2.07 o
   3   9   3       19.71       18.33      2.88 o
  -8   0   4        2.30        4.01      2.24 o
  -6   0   4      301.81      304.51     19.78 o
  -4   0   4        4.87        3.92      1.73 o
  -2   0   4     3207.73     2811.52    192.16 o
   0   0   4     2419.51     2132.97    145.78 o
   2   0   4       45.71       36.08      3.80 o
   4   0   4       56.12       43.23      5.88 o
   6   0   4        6.47        5.98      1.57 o
   8   0   4      129.58      137.07      9.43 o
  -9   1   4        0.47       -0.35      2.88 o
  -8   1   4        0.00        0.49      1.35 o
  -7   1   4        0.00       -0.26      1.14 o
  -6   1   4        0.42       -0.92      0.91 o
  -5   1   4      191.77      187.74      8.73 o
  -4   1   4       98.82       87.43      4.51 o
  -3   1   4      833.71      768.30     42.82 o
  -2   1   4       48.76       57.97      3.44 o
  -1   1   4     8526.21     7878.34    436.71 o
   0   1   4      331.77      352.15     24.17 o
   1   1   4     1403.71     1435.01     80.15 o
   2   1   4     1319.94     1352.38     94.66 o
   3   1   4       40.63       51.85      2.56 o
   4   1   4       63.13       48.69      5.07 o
   5   1   4       96.95       73.64      3.67 o
   6   1   4      235.21      225.16     10.44 o
   7   1   4      510.31      497.66     27.42 o
   8   1   4        9.96        8.49      1.54 o
   9   1   4        9.24       11.30      2.59 o
  -9   2   4        0.38       -0.12      2.65 o
  -8   2   4        8.68        9.18      2.35 o
  -7   2   4        9.06       12.30      1.62 o
  -6   2   4        0.06        1.08      0.98 o
  -5   2   4        1.11        1.30      0.80 o
  -4   2   4       48.61       45.36      2.26 o
  -3   2   4        2.48        0.96      0.69 o
  -2   2   4       76.94       77.04      6.52 o
  -1   2   4        6.45        5.81      0.80 o
   0   2   4     1681.48     1604.42    109.83 o
   1   2   4      241.28      171.78     17.00 o
   2   2   4     1100.32     1194.22     69.49 o
   3   2   4        0.05       -0.81      0.81 o
   4   2   4     1088.73     1166.69     80.69 o
   5   2   4       11.35       13.34      1.81 o
   6   2   4      155.33      180.25     11.90 o
   7   2   4      478.76      548.81     34.08 o
   8   2   4       46.62       51.87      4.38 o
   9   2   4        1.75        1.10      2.13 o
  -9   3   4        0.33       -1.38      2.31 o
  -8   3   4        0.07       -1.44      2.02 o
  -7   3   4       55.98       50.68      5.32 o
  -6   3   4      404.18      451.92     22.49 o
  -5   3   4      218.66      231.38     10.37 o
  -4   3   4      255.28      265.88     14.16 o
  -3   3   4        2.88        6.36      0.97 o
  -2   3   4       11.05        7.86      1.77 o
  -1   3   4     1391.64      846.55     82.30 o
   0   3   4       73.19       62.81      4.73 o
   1   3   4       62.55       51.85      6.97 o
   2   3   4      787.52      578.43     66.28 o
   3   3   4       37.02       38.76      8.76 o
   4   3   4        0.07        1.72      0.93 o
   5   3   4        0.82        0.69      0.96 o
   6   3   4       64.05       71.04      6.89 o
   7   3   4      178.47      185.08     12.77 o
   8   3   4       92.50       87.59      8.21 o
   9   3   4        1.76        1.01      1.26 o
  -8   4   4        0.03       -2.11      2.24 o
  -7   4   4        5.30        3.69      1.98 o
  -6   4   4      160.74      150.25     10.57 o
  -5   4   4       15.14       16.74      2.07 o
  -4   4   4       12.09       13.75      1.68 o
  -3   4   4       57.03       56.48      3.80 o
  -2   4   4     2772.16     3110.95    284.72 o
   1   4   4        0.98        1.73      1.50 o
   2   4   4      273.40      229.33     16.67 o
   3   4   4      140.80      140.44      8.91 o
   4   4   4       19.12       22.31      3.46 o
   5   4   4       18.00       22.81      2.85 o
   6   4   4        0.05       -0.48      1.48 o
   7   4   4        8.19        9.22      1.91 o
   8   4   4       84.00       90.03     11.18 o
  -8   5   4        3.41        4.72      2.08 o
  -7   5   4       26.05       13.19      5.97 o
  -6   5   4       20.70       22.18      3.06 o
  -5   5   4       23.00       29.35      2.92 o
  -4   5   4        0.38       -0.28      1.29 o
  -3   5   4      119.51      127.32     14.93 o
  -2   5   4      158.13      203.11     19.48 o
  -1   5   4       51.14       69.28      7.38 o
   0   5   4        3.21        5.11      1.54 o
   1   5   4      163.84      176.71     17.18 o
   2   5   4      211.78      215.90     20.63 o
   3   5   4        5.00        4.98      1.49 o
   4   5   4        3.81        2.49      1.26 o
   5   5   4        8.94       11.94      1.83 o
   6   5   4        8.31        3.70      1.70 o
   7   5   4        2.79        3.91      1.65 o
   8   5   4        2.91        1.04      1.27 o
  -7   6   4        8.09        3.82      2.15 o
  -6   6   4        5.06        4.93      2.64 o
  -5   6   4       10.54       11.51      1.95 o
  -4   6   4       91.06      111.36     15.45 o
  -3   6   4        6.57        6.57      2.31 o
  -2   6   4        0.02       -0.92      1.73 o
  -1   6   4        0.08       -1.15      1.84 o
   0   6   4      117.44      143.71     10.23 o
   1   6   4        1.12        1.15      2.31 o
   2   6   4       16.46       16.48      3.34 o
   3   6   4       59.83       61.44      6.92 o
   4   6   4       44.66       51.30      5.99 o
   5   6   4        2.84        6.92      2.31 o
   6   6   4        0.24       -1.21      1.52 o
   7   6   4        0.23        2.19      2.54 o
  -6   7   4        5.22        7.48      2.54 o
  -5   7   4        4.58        4.57      1.40 o
  -4   7   4       50.40       22.13      5.99 o
  -3   7   4       11.62       15.45      3.23 o
  -2   7   4        2.35        3.80      2.31 o
  -1   7   4        0.80        1.27      2.19 o
   0   7   4        0.11       -0.32      1.85 o
   1   7   4        7.65        9.80      3.46 o
   2   7   4        3.93        5.30      2.65 o
   3   7   4        0.00       -0.58      1.96 o
   4   7   4        8.13       11.53      2.65 o
   5   7   4        0.21        0.72      1.48 o
   6   7   4        1.06        0.23      1.96 o
  -5   8   4        0.11       -1.15      3.00 o
  -4   8   4        0.07       -0.91      2.82 o
  -3   8   4       30.26       22.70      6.97 o
  -2   8   4        0.50        1.15      1.84 o
  -1   8   4       12.00       12.10      2.88 o
   0   8   4        0.77        1.23      1.85 o
   1   8   4       19.79       18.67      4.15 o
   2   8   4        0.21       -1.50      2.31 o
   3   8   4       81.55      102.25     10.60 o
   4   8   4        1.65        2.54      1.61 o
   5   8   4        4.14        1.27      1.61 o
  -3   9   4        3.03        0.46      1.15 o
  -2   9   4        3.58        2.72      1.35 o
  -1   9   4        0.34       -0.69      1.50 o
   0   9   4        0.40        1.80      1.27 o
   1   9   4        0.96        2.19      1.96 o
   2   9   4        4.11        4.03      2.07 o
   3   9   4        2.75        1.38      1.27 o
  -9   0   5        0.50        1.38      2.54 o
  -7   0   5      114.50      119.47      8.50 o
  -5   0   5       98.48       82.91      9.92 o
  -3   0   5        0.00       -0.40      0.57 o
  -1   0   5        3.49        2.81      1.10 o
   1   0   5       29.83       23.25      1.91 o
   3   0   5      572.95      596.68     44.30 o
   5   0   5        7.54       13.35      2.40 o
   7   0   5        8.73        8.46      1.95 o
   9   0   5       25.72       31.81      4.61 o
  -9   1   5        1.19       -1.73      2.65 o
  -8   1   5        7.84       11.54      2.61 o
  -7   1   5      182.92      210.78     10.75 o
  -6   1   5       19.74       24.20      1.98 o
  -5   1   5      555.19      523.16     23.61 o
  -4   1   5        1.58        1.17      0.67 o
  -3   1   5      108.00      102.94     12.22 o
  -2   1   5      206.76      258.73     13.14 o
  -1   1   5     2532.43     2232.83    124.16 o
   0   1   5        5.42        3.48      0.62 o
   1   1   5     1141.55      994.01     55.57 o
   2   1   5       26.79       36.20      2.12 o
   3   1   5      315.61      345.18     25.77 o
   4   1   5        1.67        1.06      0.74 o
   5   1   5       41.77       36.68      2.48 o
   6   1   5      333.94      331.18     18.68 o
   7   1   5      192.59      198.51     11.35 o
   8   1   5      128.46      164.49     10.90 o
   9   1   5        4.93        5.54      1.51 o
  -9   2   5        0.34       -0.69      2.42 o
  -8   2   5        3.85        3.33      2.03 o
  -7   2   5        2.15        4.45      1.50 o
  -6   2   5      266.28      292.19     16.10 o
  -5   2   5       42.83       44.36      2.63 o
  -4   2   5       32.86       28.66      1.91 o
  -3   2   5      102.24      101.55     12.22 o
  -2   2   5      274.05      266.41     15.58 o
  -1   2   5      751.82      790.64     44.01 o
   0   2   5        1.16        0.99      0.50 o
   1   2   5      513.28      548.73     32.78 o
   2   2   5      380.87      463.05     34.62 o
   3   2   5      277.58      295.09     34.35 o
   4   2   5      123.63      129.62      7.12 o
   5   2   5      217.84      239.36     15.70 o
   6   2   5        1.71        1.54      1.22 o
   7   2   5       85.85       99.09     10.91 o
   8   2   5        0.89        1.86      1.50 o
   9   2   5       29.09       33.14      3.75 o
  -9   3   5        0.00       -0.23      2.19 o
  -8   3   5        8.35        8.19      2.77 o
  -7   3   5       28.18       27.23      3.97 o
  -6   3   5      250.59      319.18     18.07 o
  -5   3   5      360.88      380.47     18.20 o
  -4   3   5       42.44       44.73      2.71 o
  -3   3   5       23.66       24.19      2.57 o
  -2   3   5     1556.65     1470.76    100.62 o
  -1   3   5      282.61      266.24     18.62 o
   0   3   5      340.09      312.39     30.89 o
   1   3   5       22.06       34.93      4.73 o
   2   3   5       89.05       62.02      7.95 o
   3   3   5      613.56      687.14     51.24 o
   4   3   5      254.06      252.20     20.35 o
   5   3   5       18.21       26.18      4.83 o
   6   3   5        9.95       12.20      2.14 o
   7   3   5        3.02        0.37      1.58 o
   8   3   5        6.74        8.65      1.79 o
   9   3   5        0.03       -1.27      1.38 o
  -8   4   5        3.11        3.31      2.32 o
  -7   4   5       21.93       16.77      2.83 o
  -6   4   5       23.01       21.28      3.07 o
  -5   4   5       29.28       28.12      2.47 o
  -4   4   5        0.91        2.20      1.09 o
  -3   4   5        2.19        1.90      1.45 o
  -2   4   5      174.76      196.42     18.79 o
  -1   4   5     1889.21     2045.72    187.43 o
   1   4   5       35.57       37.74      3.46 o
   2   4   5       77.31       83.03      6.51 o
   3   4   5       96.20       84.02      7.48 o
   4   4   5        3.00        4.36      1.37 o
   5   4   5        1.81        1.18      1.36 o
   6   4   5        1.89        2.75      1.98 o
   7   4   5       16.84       13.45      2.10 o
   8   4   5        0.85        0.54      1.67 o
  -8   5   5        4.13        4.27      2.07 o
  -7   5   5        1.13       -0.15      2.22 o
  -6   5   5       29.96       20.46      3.80 o
  -5   5   5      161.55      191.10     12.08 o
  -4   5   5       47.91       45.81      3.80 o
  -3   5   5        1.15        2.54      1.73 o
  -2   5   5      137.55      166.68     16.25 o
  -1   5   5       62.63       75.16      7.95 o
   0   5   5        8.16       10.79      2.07 o
   1   5   5       25.05       27.09      4.15 o
   2   5   5       96.76       91.87      9.45 o
   3   5   5        0.10       -1.11      1.21 o
   4   5   5        4.90        7.46      1.52 o
   5   5   5        5.01        3.42      1.45 o
   6   5   5       87.03       71.44      7.15 o
   7   5   5       31.98       31.24      3.64 o
  -7   6   5        9.16        6.83      2.54 o
  -6   6   5        4.10        4.83      2.60 o
  -5   6   5        0.16        1.16      1.50 o
  -4   6   5       43.58       43.24      9.27 o
  -3   6   5      419.78      497.86     46.45 o
  -2   6   5       26.61       32.05      4.50 o
  -1   6   5        2.66        4.27      2.07 o
   0   6   5       14.90       19.96      2.74 o
   1   6   5      138.43      164.26     16.37 o
   2   6   5      109.77      109.97     11.41 o
   3   6   5        5.35        7.03      2.31 o
   4   6   5       32.21       32.97      4.61 o
   5   6   5        8.72        7.49      2.65 o
   6   6   5        7.55        7.94      1.79 o
   7   6   5        0.31        3.00      2.42 o
  -6   7   5        7.07        4.27      3.34 o
  -5   7   5        0.04        0.72      1.90 o
  -4   7   5       49.17       56.24      8.13 o
  -3   7   5        0.00        1.24      1.71 o
  -2   7   5       21.21       28.24      4.27 o
  -1   7   5        1.71        2.19      1.96 o
   0   7   5       24.53       37.12      3.79 o
   1   7   5       10.10       20.98      4.50 o
   2   7   5       32.35       45.65      6.11 o
   3   7   5        9.66       10.72      2.65 o
   4   7   5        0.00       -0.46      1.61 o
   5   7   5        0.22       -1.15      1.50 o
   6   7   5        2.18        2.07      2.07 o
  -5   8   5        0.96        0.00      2.65 o
  -4   8   5        0.06       -0.59      1.18 o
  -3   8   5       19.27       25.90      3.16 o
  -2   8   5        9.66        7.70      5.53 o
  -1   8   5        3.44        4.03      1.96 o
   0   8   5        0.09       -0.06      1.47 o
   1   8   5        8.36       12.80      3.57 o
   2   8   5        6.19        4.61      2.54 o
   3   8   5        8.96       10.03      2.42 o
   4   8   5        4.22        2.07      1.50 o
  -3   9   5        0.51       -0.58      1.04 o
  -2   9   5        3.25        2.42      1.38 o
  -1   9   5        0.39       -0.58      1.27 o
   0   9   5        0.83       -0.80      1.38 o
   1   9   5        5.68        4.03      1.84 o
   2   9   5        6.70        3.11      1.84 o
  -8   0   6        0.36        2.03      1.97 o
  -6   0   6        4.85        2.63      1.67 o
  -4   0   6       48.93       41.91      3.46 o
  -2   0   6      478.89      492.45     33.91 o
   0   0   6      237.46      227.80     15.89 o
   2   0   6      429.93      440.53     40.63 o
   4   0   6      635.25      645.86     52.25 o
   6   0   6     1774.35     1764.04    112.72 o
   8   0   6       22.23       15.47      3.39 o
  -9   1   6        0.19       -2.77      2.65 o
  -8   1   6       60.15       66.83      4.62 o
  -7   1   6       91.70      100.67      5.63 o
  -6   1   6      219.14      227.35     11.40 o
  -5   1   6      102.10       82.93      5.18 o
  -4   1   6       47.71       43.25      2.34 o
  -3   1   6       33.50       34.35      4.73 o
  -2   1   6     1838.58     1484.68     74.15 o
  -1   1   6      225.61      210.30     11.98 o
   0   1   6      526.69      421.61     32.39 o
   1   1   6       92.07       65.87      5.75 o
   2   1   6      334.92      393.17     24.59 o
   3   1   6      477.42      434.87     56.60 o
   4   1   6       29.66       30.32      2.02 o
   5   1   6       83.86       87.07      5.42 o
   6   1   6       65.50       68.63      4.55 o
   7   1   6      279.31      333.03     18.50 o
   8   1   6        0.66        2.12      1.28 o
   9   1   6       13.36       15.85      2.16 o
  -9   2   6        1.05       -1.15      2.54 o
  -8   2   6       12.78       10.50      3.23 o
  -7   2   6       83.60       88.59      5.95 o
  -6   2   6       22.00       21.76      2.12 o
  -5   2   6        1.52        0.93      1.04 o
  -4   2   6       72.26       64.91      3.21 o
  -3   2   6      373.51      360.79     22.67 o
  -2   2   6      843.52      614.08     42.38 o
  -1   2   6       80.16       68.78      6.77 o
   0   2   6       65.58       58.42      5.28 o
   1   2   6        0.85       -0.58      1.38 o
   2   2   6      124.94      131.18     15.79 o
   3   2   6      385.20      387.38     21.18 o
   4   2   6        0.81        1.57      0.86 o
   5   2   6       31.15       34.30      2.86 o
   6   2   6      231.00      267.50     21.38 o
   7   2   6      479.64      617.47     48.21 o
   8   2   6        6.24        7.82      1.92 o
   9   2   6        0.10       -2.26      1.13 o
  -8   3   6        1.82        0.38      1.98 o
  -7   3   6       18.04       21.12      3.20 o
  -6   3   6        2.61        1.00      1.56 o
  -5   3   6       13.41       18.09      1.71 o
  -4   3   6        0.91        1.04      1.26 o
  -3   3   6       11.42       11.99      2.46 o
  -2   3   6      882.85      850.31     56.86 o
  -1   3   6       75.09       79.88      8.76 o
   1   3   6      208.90      238.15     27.78 o
   2   3   6      270.27      277.17     15.92 o
   3   3   6       17.32       26.36      2.53 o
   4   3   6       61.76       71.88      5.09 o
   5   3   6       60.04       78.95      5.56 o
   6   3   6      479.48      538.62     35.05 o
   7   3   6        0.49        1.12      1.64 o
   8   3   6        2.52        0.77      1.26 o
  -8   4   6        1.06       -0.80      1.99 o
  -7   4   6        1.39       -0.40      1.84 o
  -6   4   6       22.01       15.27      5.07 o
  -5   4   6       85.40       90.51      5.56 o
  -4   4   6      147.87      167.89     10.15 o
  -3   4   6       38.46       42.99      3.04 o
  -2   4   6        5.41        7.72      2.07 o
  -1   4   6        0.31       -1.15      1.38 o
   0   4   6      149.82      160.60      9.52 o
   1   4   6       86.84       90.64      7.14 o
   2   4   6      167.06      136.94     21.67 o
   3   4   6      440.10      450.04     32.71 o
   4   4   6        4.25        5.02      1.50 o
   5   4   6       35.25       40.45      4.43 o
   6   4   6       15.19       23.57      3.57 o
   7   4   6       59.84       66.24      6.88 o
   8   4   6       17.55       12.61      1.88 o
  -7   5   6        9.16        5.87      4.09 o
  -6   5   6        0.03        1.72      2.46 o
  -5   5   6      201.61      231.35     14.27 o
  -4   5   6       76.39       82.10      7.21 o
  -3   5   6       16.27       12.71     10.03 o
  -2   5   6       36.05       43.57      5.53 o
  -1   5   6      115.00      140.75     13.83 o
   0   5   6       37.71       47.27      4.12 o
   1   5   6        0.80        3.69      2.19 o
   2   5   6       32.62       25.24      3.80 o
   3   5   6       45.87       48.60      6.46 o
   4   5   6        1.31        0.74      1.32 o
   5   5   6        0.13       -0.44      1.29 o
   6   5   6       15.41        9.99      2.16 o
   7   5   6        8.31        6.47      1.96 o
  -7   6   6       14.34        8.65      3.69 o
  -6   6   6        0.88        0.45      3.46 o
  -5   6   6        0.73        1.71      1.79 o
  -4   6   6        0.52        0.35      1.61 o
  -3   6   6       62.60       77.46      8.30 o
  -2   6   6       45.38       57.87      6.57 o
  -1   6   6        0.78       -0.58      1.73 o
   0   6   6        2.11       -1.39      1.79 o
   1   6   6        0.19        1.27      2.42 o
   2   6   6      109.57      119.31     12.22 o
   3   6   6        5.50        6.80      2.31 o
   4   6   6       11.96       11.87      2.77 o
   5   6   6        3.28        3.23      1.96 o
   6   6   6        1.47        2.19      2.65 o
  -6   7   6        0.87        1.15      2.77 o
  -5   7   6        0.82        0.44      1.28 o
  -4   7   6       15.27       14.54      2.38 o
  -3   7   6        9.50        9.15      3.86 o
  -2   7   6       10.29       14.29      2.88 o
  -1   7   6        0.36       -0.58      1.73 o
   0   7   6        0.90        1.55      1.66 o
   1   7   6        2.11        2.88      2.77 o
   2   7   6       18.41       22.94      4.03 o
   3   7   6        9.35       13.03      2.88 o
   4   7   6        6.49        5.76      2.19 o
   5   7   6        6.47        4.38      1.73 o
   6   7   6        0.02       -0.12      1.96 o
  -4   8   6        3.23        1.74      1.50 o
  -3   8   6       26.77       26.36      3.11 o
  -2   8   6        3.09        1.28      1.49 o
  -1   8   6        0.50        0.46      1.50 o
   0   8   6       11.52       12.52      2.18 o
   1   8   6        5.92        6.46      2.77 o
   2   8   6       11.44        8.76      2.54 o
   3   8   6       10.61       14.18      2.88 o
   4   8   6       11.62        9.11      2.07 o
  -2   9   6        7.81        5.07      1.38 o
  -1   9   6        3.55        2.42      1.27 o
   0   9   6        0.51       -0.58      1.15 o
   1   9   6        0.27       -1.27      1.73 o
   2   9   6        8.91        4.27      1.61 o
  -7   0   7       18.15       14.76      5.08 o
  -5   0   7       58.21       59.97      5.94 o
  -3   0   7      454.23      411.77     32.79 o
  -1   0   7      104.84       81.32      5.99 o
   1   0   7     1836.13     1738.57    118.64 o
   3   0   7      893.29      945.38     76.41 o
   5   0   7      564.49      469.63     30.19 o
   7   0   7       16.37       21.49      2.67 o
   9   0   7        6.67        7.49      2.19 o
  -9   1   7        5.06        0.58      2.42 o
  -8   1   7        0.50        2.74      2.16 o
  -7   1   7      238.28      272.95     15.12 o
  -6   1   7      498.05      532.90     29.08 o
  -5   1   7        9.49        9.34      1.45 o
  -4   1   7       34.36       32.56      1.72 o
  -3   1   7      490.46      272.36     40.63 o
  -2   1   7      534.17      445.69     25.11 o
  -1   1   7       91.51       92.40      9.86 o
   0   1   7      536.19      482.73     27.06 o
   1   1   7        0.07        1.04      1.38 o
   2   1   7     1300.96     1579.47    126.26 o
   3   1   7      112.20      116.64      6.42 o
   4   1   7       39.10       34.66      1.82 o
   5   1   7      103.02      107.06      6.50 o
   6   1   7      144.76      155.64      7.43 o
   7   1   7      124.03      153.39      9.01 o
   8   1   7        7.83        8.78      1.36 o
   9   1   7        3.14        2.19      1.73 o
  -9   2   7        0.14        1.27      2.42 o
  -8   2   7       16.36       17.15      5.13 o
  -7   2   7       18.82       23.83      5.10 o
  -6   2   7       30.75       33.29      3.51 o
  -5   2   7       18.66       16.70      1.48 o
  -4   2   7       20.53       19.60      1.59 o
  -3   2   7        8.73       13.11      1.28 o
  -2   2   7     1111.77      798.60     77.92 o
  -1   2   7        1.53        3.27      0.94 o
   0   2   7        1.27        6.22      2.31 o
   2   2   7      235.35      373.02     43.23 o
   3   2   7      235.80      246.18     11.51 o
   4   2   7       30.38       32.03      2.70 o
   5   2   7      199.62      188.27      9.31 o
   6   2   7       59.06       68.08      6.72 o
   7   2   7       60.05       66.45      6.24 o
   8   2   7        0.02       -0.82      1.62 o
  -8   3   7        1.60        2.27      2.54 o
  -7   3   7       13.00       11.79      2.65 o
  -6   3   7      461.79      573.69     36.19 o
  -5   3   7       91.52       93.25      5.07 o
  -4   3   7       18.83       19.81      1.73 o
  -3   3   7       12.26       16.10      1.52 o
  -2   3   7     1258.28     1231.43     86.16 o
  -1   3   7      285.10      301.67     28.13 o
   1   3   7       15.45       18.06      1.70 o
   2   3   7      150.30      156.65      9.32 o
   3   3   7        0.28       -0.21      1.09 o
   4   3   7        3.43        5.54      1.43 o
   5   3   7      162.11      174.47     11.15 o
   6   3   7        4.88        5.67      1.83 o
   7   3   7      181.64      183.82     30.49 o
   8   3   7        1.17        2.01      1.38 o
  -8   4   7        0.40       -1.92      1.96 o
  -7   4   7       39.89       32.80      4.59 o
  -6   4   7        1.01        1.40      2.06 o
  -5   4   7      129.00      132.57     20.35 o
  -4   4   7       66.11       61.90      4.63 o
  -3   4   7      191.99      185.74     26.22 o
  -2   4   7       24.11       24.80      3.98 o
  -1   4   7      152.66      157.38     10.88 o
   0   4   7        0.64       -0.19      1.01 o
   1   4   7      129.40      117.45      9.19 o
   2   4   7        5.63        5.76      2.07 o
   3   4   7      260.99      263.99     19.21 o
   4   4   7       22.09       26.01      2.66 o
   5   4   7       57.31       64.08      4.80 o
   6   4   7       78.67       71.54      8.82 o
   7   4   7       11.08       12.62      2.02 o
   8   4   7        7.48        8.92      1.66 o
  -7   5   7       31.11       19.68      4.15 o
  -6   5   7        9.90        9.15      3.10 o
  -5   5   7       10.06       11.75      1.93 o
  -4   5   7       12.67       11.85      2.29 o
  -3   5   7      180.67      224.44     16.78 o
  -2   5   7        3.92        3.36      1.71 o
  -1   5   7        9.36        8.37      3.17 o
   0   5   7       26.44       36.93      3.66 o
   1   5   7       47.78       47.61      6.11 o
   2   5   7       47.47       40.69      5.30 o
   3   5   7       50.23       49.58      5.19 o
   4   5   7       26.42       27.37      3.52 o
   5   5   7       37.80       40.45      3.45 o
   6   5   7        8.63        4.08      1.71 o
   7   5   7        0.49        0.06      1.33 o
  -7   6   7       10.81       12.45      3.80 o
  -6   6   7        2.24        1.04      3.34 o
  -5   6   7        1.78        0.31      1.96 o
  -4   6   7        6.81       11.67      2.37 o
  -3   6   7       49.56       49.16      9.97 o
  -2   6   7      111.97      138.90     13.72 o
  -1   6   7        8.05        8.30      2.31 o
   0   6   7        2.92        3.64      1.90 o
   1   6   7        3.83        2.07      2.65 o
   2   6   7       14.51       13.03      3.00 o
   3   6   7        8.39        7.61      2.54 o
   4   6   7        0.02        0.46      1.84 o
   5   6   7        0.75        0.23      1.73 o
   6   6   7        0.37       -1.15      2.31 o
  -5   7   7        0.75        2.29      1.20 o
  -4   7   7        1.87        2.84      1.69 o
  -3   7   7       95.49      117.80      9.43 o
  -2   7   7        2.19        4.62      1.82 o
  -1   7   7        0.31        2.42      1.84 o
   0   7   7        0.00        1.16      1.64 o
   1   7   7      104.97      140.17     14.52 o
   2   7   7       16.42       19.02      3.80 o
   3   7   7       17.10       18.67      3.34 o
   4   7   7        1.97        4.61      1.84 o
   5   7   7       17.25       12.80      2.19 o
  -4   8   7       29.11       22.14      5.24 o
  -3   8   7        3.58        3.97      1.49 o
  -2   8   7        0.00        0.14      1.27 o
  -1   8   7        4.08        3.80      1.73 o
   0   8   7        0.05       -0.02      1.47 o
   1   8   7        0.82        2.88      2.54 o
   2   8   7        0.25        1.04      1.96 o
   3   8   7        1.41        1.27      1.73 o
   4   8   7       19.83       19.83      2.77 o
  -8   0   8       31.59       38.81      4.58 o
  -6   0   8        0.94        3.94      2.82 o
  -4   0   8       54.75       46.43      3.48 o
  -2   0   8        1.39        0.81      1.38 o
   0   0   8      123.11      125.88     13.03 o
   2   0   8     2890.22     3078.44    349.62 o
   4   0   8        0.45        1.66      0.89 o
   6   0   8     1836.84     2004.68    128.27 o
   8   0   8        6.65        4.44      1.79 o
  -8   1   8       51.39       52.73      4.73 o
  -7   1   8        2.85        6.39      2.54 o
  -6   1   8       47.26       49.78      3.96 o
  -5   1   8       29.99       27.10      2.50 o
  -4   1   8        3.13        4.40      0.85 o
  -3   1   8      164.51      147.95      7.90 o
  -2   1   8        1.81       -0.46      1.73 o
  -1   1   8      247.86      226.45     12.89 o
   2   1   8        4.64        3.80      0.85 o
   3   1   8       46.85       45.20      2.33 o
   4   1   8       68.28       68.27      3.57 o
   5   1   8      219.79      235.57     12.19 o
   6   1   8      261.41      261.24     12.16 o
   7   1   8        0.59        0.73      1.18 o
   8   1   8       27.77       31.74      4.77 o
  -8   2   8        1.33        1.73      2.61 o
  -7   2   8        7.32        9.60      2.59 o
  -6   2   8      149.24      152.27     10.48 o
  -5   2   8       85.75       89.06      4.83 o
  -4   2   8       28.71       28.93      2.17 o
  -3   2   8       99.28       74.39      7.10 o
  -2   2   8       98.00      107.16      6.85 o
   2   2   8      124.50      163.11      7.92 o
   3   2   8      213.84      226.42     10.57 o
   4   2   8      121.85      126.97      5.75 o
   5   2   8      216.11      246.53     13.39 o
   6   2   8        3.27        2.85      1.32 o
   7   2   8        0.35        1.16      1.45 o
   8   2   8        2.63        2.54      1.49 o
  -8   3   8        1.55        2.68      2.41 o
  -7   3   8        0.99       -0.24      2.77 o
  -6   3   8      182.70      191.78     16.09 o
  -5   3   8      113.18      126.86      7.22 o
  -4   3   8        8.80        6.71      1.71 o
  -3   3   8       38.82       39.32      3.34 o
  -2   3   8        0.48        4.73      1.68 o
  -1   3   8      161.63      135.28      9.25 o
   0   3   8       86.35       79.98      4.74 o
   1   3   8       68.54       66.86      4.46 o
   2   3   8       61.30       57.09      9.24 o
   3   3   8       11.28       12.47      1.45 o
   4   3   8        7.20        9.10      1.93 o
   5   3   8       32.11       39.76      3.55 o
   6   3   8      114.54       89.10      8.35 o
   7   3   8        1.05       -1.38      1.52 o
   8   3   8        0.30        0.59      1.21 o
  -8   4   8        8.75        4.12      3.63 o
  -7   4   8        7.68        9.97      2.94 o
  -6   4   8       18.59       21.20      3.93 o
  -5   4   8        0.44        1.65      1.44 o
  -4   4   8        7.32        8.09      1.75 o
  -3   4   8        9.44       15.07      2.59 o
  -2   4   8       13.57       18.22      2.94 o
  -1   4   8        8.48       10.54      1.85 o
   0   4   8        3.53        2.48      1.07 o
   1   4   8      107.55       80.76     13.37 o
   2   4   8        4.68        4.69      1.69 o
   3   4   8        0.00        0.34      1.32 o
   4   4   8       26.24       26.02      3.06 o
   5   4   8       32.94       36.02      4.85 o
   6   4   8       34.91       30.99      4.04 o
   7   4   8        4.86        2.19      1.61 o
  -7   5   8       25.54       20.35      3.92 o
  -6   5   8        0.66        0.35      2.60 o
  -5   5   8       11.56       14.37      2.31 o
  -4   5   8       33.27       38.41      4.30 o
  -3   5   8      301.04      322.48     49.74 o
  -2   5   8       24.56       27.76      5.13 o
  -1   5   8        4.60        6.27      1.78 o
   0   5   8       88.53       92.91      6.92 o
   1   5   8       68.05       60.63      7.15 o
   2   5   8       96.63      110.89      8.86 o
   3   5   8       75.72       80.21     10.66 o
   4   5   8        4.04        6.00      2.02 o
   5   5   8       97.03       97.31      9.37 o
   6   5   8        3.00        3.92      1.74 o
   7   5   8        1.20       -1.50      1.27 o
  -6   6   8        1.59       -1.50      3.34 o
  -5   6   8        7.60        6.38      1.69 o
  -4   6   8      117.14      129.96     13.20 o
  -3   6   8        0.11       -0.12      3.40 o
  -2   6   8       76.25       86.75      7.48 o
  -1   6   8        8.47        7.49      2.31 o
   0   6   8        0.47        1.64      1.73 o
   1   6   8        1.84       -1.38      2.31 o
   2   6   8       51.00       49.22      6.34 o
   3   6   8       24.00       23.05      3.80 o
   4   6   8       39.24       33.89      4.61 o
   5   6   8       28.30       24.55      3.57 o
   6   6   8        2.60        1.27      2.31 o
  -4   7   8        5.77        4.22      1.50 o
  -3   7   8       12.57       14.80      4.84 o
  -2   7   8        1.47        0.67      1.58 o
  -1   7   8        3.13        2.19      1.73 o
   0   7   8        3.16        3.39      1.78 o
   1   7   8       16.08       21.33      4.15 o
   2   7   8       88.43       95.44     10.26 o
   3   7   8       36.87       31.93      4.50 o
   4   7   8        0.53       -0.12      1.38 o
   5   7   8        5.75        4.84      1.27 o
  -4   8   8       10.67        6.22      1.38 o
  -3   8   8        3.79        4.51      1.61 o
  -2   8   8        1.01        3.80      1.61 o
  -1   8   8        3.51        1.84      1.61 o
   0   8   8        1.34        0.17      1.32 o
   1   8   8       10.25        9.68      3.23 o
   2   8   8        6.76        5.88      2.19 o
   3   8   8        0.27        0.81      1.50 o
  -7   0   9      238.29      292.24     22.96 o
  -5   0   9        2.01        3.40      1.92 o
  -3   0   9     1526.54     1602.87    110.38 o
   3   0   9      184.82      173.16      9.37 o
   5   0   9       41.16       42.91      4.88 o
   7   0   9       18.74       20.14      2.74 o
  -8   1   9       20.04       18.68      2.65 o
  -7   1   9      475.64      617.55     47.27 o
  -6   1   9      111.53      124.30      7.59 o
  -5   1   9        0.81        1.67      1.16 o
  -4   1   9       40.88       46.20      2.60 o
  -3   1   9      490.89      483.32     24.06 o
  -2   1   9      516.25      495.55     35.32 o
  -1   1   9        0.28        0.58      1.73 o
   1   1   9        5.96        4.19      1.27 o
   2   1   9      118.66      113.87     11.24 o
   3   1   9        0.73        2.23      0.78 o
   4   1   9      174.26      198.42      8.71 o
   5   1   9       21.19       26.19      1.72 o
   6   1   9      228.27      237.67     12.10 o
   7   1   9       14.90       18.35      2.13 o
   8   1   9        0.37       -1.63      1.06 o
  -8   2   9        0.28        1.44      2.48 o
  -7   2   9       66.31       83.77     10.15 o
  -6   2   9      126.49      161.23     13.36 o
  -5   2   9       76.12       74.96      4.70 o
  -4   2   9       23.65       28.87      2.22 o
  -3   2   9       43.69       50.25      3.32 o
  -2   2   9      131.57      137.19     11.44 o
  -1   2   9        1.08        0.53      1.44 o
   0   2   9      419.66      346.51     18.70 o
   1   2   9      439.12      404.62     22.98 o
   2   2   9      951.60      992.69     49.96 o
   3   2   9        6.82        7.48      1.19 o
   4   2   9       41.57       58.82      2.99 o
   5   2   9      490.15      589.40     31.33 o
   6   2   9       47.24       56.12      3.81 o
   7   2   9        5.25        6.67      1.85 o
   8   2   9        0.01       -1.18      1.21 o
  -8   3   9       32.75       28.16      5.48 o
  -7   3   9       31.91       40.67      5.23 o
  -6   3   9        0.40        1.61      2.11 o
  -5   3   9        5.22        4.10      1.38 o
  -4   3   9       31.23       34.16      2.76 o
  -3   3   9       15.14       21.46      2.42 o
  -2   3   9        1.75        2.45      3.11 o
  -1   3   9       14.66       15.12      1.63 o
   1   3   9       15.87       20.51      1.69 o
   2   3   9      122.40      158.04      9.51 o
   3   3   9        0.82        2.72      1.04 o
   4   3   9        2.29        2.81      1.41 o
   5   3   9       18.86       25.39      3.81 o
   6   3   9      163.54      192.01     16.54 o
   7   3   9       27.46       20.78      2.34 o
   8   3   9        0.51        1.49      1.10 o
  -7   4   9        0.29       -1.62      2.28 o
  -6   4   9        8.56        7.41      3.04 o
  -5   4   9       58.69       64.48      4.89 o
  -4   4   9        4.68        5.52      1.93 o
  -3   4   9       13.24       21.33      3.63 o
  -2   4   9        0.01        0.46      4.44 o
  -1   4   9        0.65        1.67      1.48 o
   0   4   9        0.11        0.53      1.33 o
   1   4   9       67.82       61.72      5.53 o
   2   4   9       25.08       29.17      3.43 o
   3   4   9        9.22       10.85      1.88 o
   4   4   9       19.87       25.28      2.69 o
   5   4   9        8.56        6.65      1.68 o
   6   4   9        0.02       -0.24      1.51 o
   7   4   9        6.63        2.95      1.30 o
  -7   5   9        0.33        0.92      3.23 o
  -6   5   9        3.24        4.27      4.27 o
  -5   5   9       10.12       11.86      2.22 o
  -4   5   9       95.67      105.46      8.67 o
  -3   5   9       54.01       60.36      5.62 o
  -2   5   9       24.14       32.97      4.90 o
  -1   5   9        3.32        0.48      3.34 o
   0   5   9      120.81      126.65      9.16 o
   1   5   9      213.61      208.87     20.40 o
   2   5   9       46.53       44.55     10.09 o
   3   5   9       30.04       32.54      6.11 o
   4   5   9        4.93        5.23      1.88 o
   5   5   9        5.77        2.23      1.33 o
   6   5   9       73.39       91.80      7.70 o
  -6   6   9        0.12        4.73      3.11 o
  -5   6   9        0.02       -0.51      2.36 o
  -4   6   9        3.01        3.30      1.61 o
  -3   6   9        0.06       -0.54      2.94 o
  -2   6   9       22.22       22.25      3.57 o
  -1   6   9       20.33       21.67      3.46 o
   0   6   9        0.00        0.18      1.61 o
   1   6   9        3.93        7.15      3.00 o
   2   6   9       58.13       62.36      7.15 o
   3   6   9       27.27       25.13      3.92 o
   4   6   9       11.64        9.34      2.19 o
   5   6   9       20.10       16.71      2.65 o
  -5   7   9        0.26       -3.92      3.11 o
  -4   7   9        9.99        6.90      1.90 o
  -3   7   9       29.84       26.58      3.21 o
  -2   7   9        2.64        2.88      1.84 o
  -1   7   9        8.45        6.57      2.07 o
   0   7   9        0.61        1.95      1.55 o
   1   7   9       73.36       81.27      9.34 o
   2   7   9        2.81        3.34      2.42 o
   3   7   9        1.65        2.88      1.96 o
   4   7   9       19.84       15.10      2.42 o
  -3   8   9       11.85        8.76      1.84 o
  -2   8   9        0.00        1.84      1.50 o
  -1   8   9        3.34        0.92      1.38 o
   0   8   9        3.85        2.56      1.34 o
   1   8   9        3.38        5.53      2.65 o
   2   8   9        3.24        3.34      1.96 o
   3   8   9        3.19        2.42      1.38 o
  -8   0  10       62.97       79.77     10.72 o
  -6   0  10      265.18      298.67     23.48 o
  -4   0  10        0.53       -0.07      1.38 o
  -2   0  10        3.03        3.63      1.71 o
   0   0  10      619.63      462.60     30.40 o
   2   0  10      106.48       84.37      6.78 o
   4   0  10       67.31       70.98      4.59 o
   6   0  10       13.12       15.09      2.33 o
   8   0  10        1.92        3.11      1.38 o
  -8   1  10       69.10       65.54      6.43 o
  -7   1  10       90.40      112.53      8.29 o
  -6   1  10        3.32        3.71      2.87 o
  -5   1  10        0.37        1.01      1.12 o
  -4   1  10        7.83        6.76      1.34 o
  -3   1  10       41.88       44.76      2.91 o
  -2   1  10        2.07       -0.12      1.23 o
  -1   1  10        3.57        3.00      1.15 o
   0   1  10        0.17       -0.44      0.93 o
   1   1  10       15.90       12.15      1.59 o
   2   1  10       22.50       21.59      1.71 o
   3   1  10       32.92       37.44      2.16 o
   4   1  10        0.02        0.35      0.75 o
   5   1  10      106.55      109.46      5.20 o
   6   1  10       97.33      108.69      7.01 o
   7   1  10        0.03        0.01      1.06 o
   8   1  10        2.81        3.52      1.14 o
  -8   2  10        4.98        3.57      2.88 o
  -7   2  10       20.45       21.28      3.17 o
  -6   2  10        1.23        0.55      2.06 o
  -5   2  10        0.60        2.34      1.19 o
  -4   2  10       66.37       66.06      3.71 o
  -3   2  10       11.04        9.34      1.79 o
  -2   2  10       27.68       34.01      3.15 o
  -1   2  10       32.08       34.09      2.72 o
   0   2  10       11.15        7.41      1.33 o
   1   2  10      620.95      568.44     27.45 o
   2   2  10        0.11        0.01      0.81 o
   3   2  10       10.86        8.71      1.27 o
   4   2  10        0.01        0.20      0.92 o
   5   2  10      460.80      527.46     28.71 o
   6   2  10       31.57       31.90      3.73 o
   7   2  10        8.46        9.05      1.86 o
   8   2  10       11.11        8.19      1.63 o
  -8   3  10       65.88       75.39     10.03 o
  -7   3  10        7.47        3.59      2.64 o
  -6   3  10       46.37       49.58      5.82 o
  -5   3  10       99.25      100.45      5.18 o
  -4   3  10      138.73      161.46     10.28 o
  -3   3  10        0.22        0.33      1.47 o
  -2   3  10       65.29       91.47      9.22 o
  -1   3  10       59.06       56.44      3.71 o
   0   3  10      351.55      346.02     18.77 o
   1   3  10       90.01       92.29      4.96 o
   2   3  10      131.58      142.04      7.68 o
   3   3  10       20.14       22.29      3.79 o
   4   3  10       14.33       19.04      2.27 o
   5   3  10      171.60      210.35     13.40 o
   6   3  10       18.90       14.44      2.22 o
   7   3  10        3.51        2.96      1.42 o
  -7   4  10       11.57        3.92      3.23 o
  -6   4  10        3.62        0.52      2.54 o
  -5   4  10       34.58       34.69      3.78 o
  -4   4  10        3.32        4.08      1.93 o
  -3   4  10      171.53      176.08     13.40 o
  -2   4  10       96.02       98.47     11.07 o
  -1   4  10       36.08       44.98      4.18 o
   0   4  10       77.65       81.54      5.26 o
   1   4  10       31.54       32.69      3.79 o
   2   4  10      211.28      201.92     34.81 o
   3   4  10        1.11        0.02      1.62 o
   4   4  10      164.59      199.75     12.86 o
   5   4  10        7.17        5.10      1.54 o
   6   4  10       11.66        8.18      2.00 o
   7   4  10        0.09       -0.41      1.05 o
  -6   5  10        1.26        4.61      3.57 o
  -5   5  10        9.04        7.86      3.69 o
  -4   5  10       40.83       45.03      5.59 o
  -3   5  10        9.06       12.88      2.56 o
  -2   5  10        9.67        9.34      2.54 o
  -1   5  10        3.58        2.50      1.65 o
   0   5  10       50.81       52.93      4.63 o
   1   5  10       26.24       26.05      4.50 o
   2   5  10       49.10       55.32      5.12 o
   3   5  10       13.01       11.54      2.24 o
   4   5  10        6.74        5.74      1.83 o
   5   5  10       26.49       29.80      5.19 o
   6   5  10        0.51        2.19      1.50 o
  -6   6  10        0.26       -1.04      2.54 o
  -5   6  10        0.23        2.69      1.39 o
  -4   6  10        1.90        0.91      1.49 o
  -3   6  10        0.13       -0.81      1.43 o
  -2   6  10        0.04       -0.35      1.73 o
  -1   6  10        0.24        1.38      1.84 o
   0   6  10        3.79        2.81      1.90 o
   1   6  10        8.86       10.72      3.34 o
   2   6  10        8.92        7.49      2.54 o
   3   6  10        0.48        1.38      1.50 o
   4   6  10        0.42        1.27      1.61 o
   5   6  10        7.86        3.92      1.50 o
  -4   7  10       48.67       29.62      5.30 o
  -3   7  10        1.43        0.00      1.38 o
  -2   7  10        1.19        3.69      1.61 o
  -1   7  10        8.63        6.46      1.84 o
   0   7  10        0.12       -1.41      2.59 o
   1   7  10        6.10        4.50      2.42 o
   2   7  10       27.68       33.20      4.73 o
   3   7  10        8.15        9.11      2.31 o
   4   7  10       29.09       26.74      3.46 o
  -2   8  10        0.28       -0.35      1.15 o
  -1   8  10        8.66        6.22      1.50 o
   0   8  10        2.92        1.70      1.19 o
   1   8  10        0.05        1.38      2.07 o
   2   8  10        3.68        3.23      1.84 o
  -7   0  11      175.66      232.27     27.09 o
  -5   0  11       11.35       14.29      2.10 o
  -3   0  11      259.28      177.29     20.75 o
  -1   0  11       44.32       42.18      4.61 o
   1   0  11     1221.41     1067.09     69.45 o
   3   0  11        2.03        0.30      1.43 o
   5   0  11      164.77      195.05     10.68 o
   7   0  11        0.54        1.50      2.07 o
  -8   1  11       53.66       50.34      5.13 o
  -7   1  11       69.26       80.14      6.15 o
  -6   1  11        9.29        9.97      2.89 o
  -5   1  11        3.64        3.15      1.23 o
  -4   1  11       24.51       29.66      2.29 o
  -3   1  11      243.85      258.57     12.03 o
  -2   1  11        1.13        2.47      1.26 o
  -1   1  11       88.47       67.19      5.52 o
   0   1  11       92.79       77.16      4.72 o
   1   1  11      349.07      329.92     17.90 o
   2   1  11        3.29        4.64      1.42 o
   3   1  11       25.59       33.55      3.00 o
   4   1  11       95.53      113.66      4.66 o
   5   1  11      669.23      780.31     32.66 o
   6   1  11        0.85        1.39      1.22 o
   7   1  11        1.05       -0.64      1.30 o
   8   1  11        0.19        0.92      1.50 o
  -8   2  11       16.33        8.88      3.34 o
  -7   2  11        0.07       -2.19      1.98 o
  -6   2  11       57.94       71.15      5.83 o
  -5   2  11       23.86       29.11      2.22 o
  -4   2  11       38.36       44.28      2.91 o
  -3   2  11        2.12        1.40      1.58 o
  -2   2  11       24.01       35.41      3.53 o
  -1   2  11      251.73      241.01     13.29 o
   0   2  11      275.30      275.44     15.04 o
   1   2  11       17.46       19.18      1.73 o
   2   2  11        2.42        2.98      0.97 o
   3   2  11       50.12       49.71      3.98 o
   4   2  11        7.49       13.25      1.48 o
   5   2  11       65.92       79.83      4.45 o
   6   2  11       50.27       48.73      4.86 o
   7   2  11        0.58        0.17      1.39 o
  -7   3  11        0.60        0.22      2.18 o
  -6   3  11        0.42       -2.68      2.51 o
  -5   3  11       15.82       14.47      2.56 o
  -4   3  11        4.02        4.26      1.65 o
  -3   3  11        1.05        2.90      2.48 o
  -2   3  11       24.58       27.55      4.15 o
  -1   3  11       85.94       85.14      5.25 o
   0   3  11       72.83       80.39      4.98 o
   1   3  11      243.93      249.53     12.52 o
   2   3  11       80.66       90.16      5.11 o
   3   3  11       10.44       14.14      2.00 o
   4   3  11        8.41        6.00      1.50 o
   5   3  11       32.05       27.93      2.83 o
   6   3  11        1.42        0.98      1.43 o
   7   3  11        2.11        4.11      1.56 o
  -7   4  11        8.08       11.76      4.15 o
  -6   4  11        0.42       -1.50      3.46 o
  -5   4  11       12.98       10.07      2.46 o
  -4   4  11        5.54        6.92      2.17 o
  -3   4  11        8.53        7.82      2.27 o
  -2   4  11       21.97       19.37      3.57 o
  -1   4  11       13.78       11.60      2.26 o
   0   4  11       26.73       33.59      3.62 o
   1   4  11      103.62       97.78      7.99 o
   2   4  11       48.56       41.74      6.46 o
   3   4  11        0.52        0.37      1.50 o
   4   4  11      136.80      167.94     10.92 o
   5   4  11        6.21        8.48      1.75 o
   6   4  11       39.73       47.95      6.69 o
  -6   5  11        1.65        3.46      3.69 o
  -5   5  11        0.11       -0.48      1.30 o
  -4   5  11        3.65        2.89      1.79 o
  -3   5  11        4.76        5.19      1.97 o
  -2   5  11       14.79       17.06      3.23 o
  -1   5  11        9.36       12.16      2.39 o
   0   5  11      104.32      101.07      7.61 o
   1   5  11      148.73      148.01     15.10 o
   2   5  11        0.00       -0.68      1.55 o
   3   5  11        1.59        1.83      1.58 o
   4   5  11       46.21       36.40      4.38 o
   5   5  11       61.15       60.98      6.46 o
  -5   6  11        0.02        0.56      1.10 o
  -4   6  11        8.56        7.69      1.79 o
  -3   6  11        1.17        1.27      1.84 o
  -2   6  11       17.41       16.37      3.11 o
  -1   6  11       31.33       32.39      4.50 o
   0   6  11        0.20        0.16      1.75 o
   1   6  11       83.85       93.60     10.14 o
   2   6  11       43.00       32.28      4.73 o
   3   6  11       60.37       63.40      7.03 o
   4   6  11        0.04       -1.96      1.38 o
  -4   7  11       11.37        8.53      1.61 o
  -3   7  11       46.72       56.25      6.11 o
  -2   7  11        2.76        2.54      1.50 o
  -1   7  11        6.47        5.30      1.73 o
   0   7  11       23.29       20.46      2.55 o
   1   7  11       32.98       30.43      4.50 o
   2   7  11        7.54        5.30      2.19 o
   3   7  11       11.47        8.07      2.07 o
  -6   0  12       30.14       27.20      6.11 o
  -4   0  12       82.48       87.94      8.93 o
  -2   0  12       65.66       60.47      5.48 o
   0   0  12      231.57      187.22     12.88 o
   2   0  12       34.56       41.41      6.97 o
   4   0  12       34.05       48.47      7.48 o
   6   0  12       13.03       13.11      2.13 o
  -7   1  12       13.61       11.64      2.90 o
  -6   1  12       38.58       42.59      5.35 o
  -5   1  12        8.09        8.59      1.43 o
  -4   1  12       32.44       34.19      2.79 o
  -3   1  12        0.07        0.51      1.26 o
  -2   1  12       62.50       57.58      4.10 o
  -1   1  12        7.80        8.84      1.43 o
   0   1  12       24.66       20.36      1.91 o
   1   1  12       88.22       73.34      4.04 o
   2   1  12       14.75       15.41      1.56 o
   3   1  12       56.50       63.83      3.37 o
   4   1  12       14.82       12.50      1.58 o
   5   1  12       20.75       28.31      1.84 o
   6   1  12        6.87        9.08      2.13 o
   7   1  12        9.36        7.34      2.05 o
  -7   2  12       41.59       46.34      7.72 o
  -6   2  12        4.10        3.77      2.09 o
  -5   2  12        6.39        5.74      1.34 o
  -4   2  12      252.04      295.20     15.30 o
  -3   2  12       71.25       63.78      4.12 o
  -2   2  12        0.06        1.67      1.88 o
  -1   2  12        1.08       -0.05      1.27 o
   0   2  12        3.72        5.24      1.46 o
   1   2  12      202.08      200.10     11.13 o
   2   2  12        5.36        3.59      1.08 o
   3   2  12        0.86        0.67      0.99 o
   4   2  12       46.99       49.48      3.02 o
   5   2  12       17.95       21.65      3.69 o
   6   2  12        0.08       -0.52      1.13 o
   7   2  12        2.03        2.20      3.17 o
  -7   3  12        2.03        1.27      3.34 o
  -6   3  12        2.43        2.31      4.38 o
  -5   3  12       33.08       31.48      2.74 o
  -4   3  12       35.09       34.72      3.23 o
  -3   3  12       13.17       14.92      2.77 o
  -2   3  12       36.52       39.65      5.42 o
  -1   3  12       80.90       84.71      5.40 o
   0   3  12      122.13      106.04      6.40 o
   1   3  12       21.74       25.15      2.10 o
   2   3  12       33.67       36.19      3.11 o
   3   3  12        4.35        6.58      1.30 o
   4   3  12       97.73      128.33      7.64 o
   5   3  12       14.13       13.02      2.05 o
   6   3  12        0.74       -0.23      1.84 o
   7   3  12        0.13       -1.04      1.27 o
  -6   4  12        2.61        0.00      3.46 o
  -5   4  12       10.63       12.72      2.31 o
  -4   4  12        1.92        2.97      1.47 o
  -3   4  12        4.44        4.28      1.97 o
  -2   4  12       47.74       52.45      6.34 o
  -1   4  12        8.30        6.47      2.21 o
   0   4  12      195.08      180.77     17.60 o
   1   4  12       22.13       22.82      3.20 o
   2   4  12       62.12       67.51      5.95 o
   3   4  12       24.50       24.74      3.11 o
   4   4  12      166.04      163.95     13.44 o
   5   4  12        0.12        0.18      1.20 o
   6   4  12        2.88        3.92      1.73 o
  -6   5  12        0.82        1.04      3.11 o
  -5   5  12       10.23        6.64      1.90 o
  -4   5  12       64.52       66.82      4.67 o
  -3   5  12        0.26       -2.07      1.38 o
  -2   5  12       64.99       76.42      8.30 o
  -1   5  12       44.06       39.91      5.76 o
   0   5  12       67.27       60.28      6.51 o
   1   5  12       70.31       59.94      7.49 o
   2   5  12       59.95       57.77      5.31 o
   3   5  12       35.42       34.42      3.68 o
   4   5  12        5.38        4.43      1.63 o
   5   5  12        2.84        1.04      1.27 o
  -4   6  12       17.83       14.12      1.79 o
  -3   6  12        2.71        4.73      2.07 o
  -2   6  12        2.59        3.23      1.96 o
  -1   6  12        1.00        2.54      1.84 o
   0   6  12        0.00       -1.28      1.45 o
   1   6  12        7.94        8.41      2.54 o
   2   6  12       18.55       15.79      3.23 o
   3   6  12        1.25        0.35      1.50 o
   4   6  12        4.63        3.80      1.50 o
  -3   7  12        0.82        0.58      1.27 o
  -2   7  12        0.40       -0.92      1.50 o
  -1   7  12        0.93        1.27      1.38 o
   0   7  12        0.79        1.34      1.33 o
   1   7  12        0.23        0.00      2.07 o
   2   7  12        0.22        1.84      1.73 o
   3   7  12        7.38        4.61      1.50 o
  -7   0  13       39.96       49.91      7.72 o
  -5   0  13       99.51      113.38      9.00 o
  -3   0  13        2.68        3.97      2.11 o
  -1   0  13      178.33      169.59     11.90 o
   1   0  13       82.13       69.21      5.46 o
   3   0  13        6.22        3.70      1.51 o
   5   0  13      104.95      101.18      6.81 o
   7   0  13       20.54       12.68      3.00 o
  -7   1  13       12.47       14.30      3.63 o
  -6   1  13       24.39       30.09      4.16 o
  -5   1  13       11.65       14.68      1.77 o
  -4   1  13        2.38        2.86      1.45 o
  -3   1  13       90.20       96.17      5.66 o
  -2   1  13       16.93       20.37      2.44 o
  -1   1  13      228.10      223.35     10.81 o
   0   1  13      472.94      461.14     21.63 o
   1   1  13      232.64      212.57     10.32 o
   2   1  13        2.22        0.40      1.00 o
   3   1  13       12.50        9.29      1.69 o
   4   1  13      216.92      237.12     11.48 o
   5   1  13       54.50       53.84      4.11 o
   6   1  13        0.06       -0.12      1.63 o
   7   1  13        6.31       13.32      2.48 o
  -7   2  13        2.82        1.04      3.11 o
  -6   2  13        1.48        4.61      3.80 o
  -5   2  13       41.23       42.49      2.96 o
  -4   2  13        2.82        3.27      1.44 o
  -3   2  13        1.31        2.55      1.43 o
  -2   2  13        0.20        0.45      2.42 o
  -1   2  13        0.93        1.60      1.32 o
   0   2  13      146.56      144.80      8.38 o
   1   2  13       25.76       34.03      2.12 o
   2   2  13       24.15       28.39      2.40 o
   3   2  13        6.51        5.60      1.26 o
   4   2  13        0.41        2.13      0.99 o
   5   2  13       20.02       26.82      2.88 o
   6   2  13        0.42        0.71      1.51 o
   7   2  13        0.09        1.38      1.61 o
  -6   3  13        4.68        4.96      4.03 o
  -5   3  13       30.28       26.01      2.56 o
  -4   3  13        0.93        0.10      1.44 o
  -3   3  13       79.67       95.20      7.41 o
  -2   3  13       14.32       14.18      3.34 o
  -1   3  13       60.50       63.45      4.35 o
   0   3  13      463.34      502.73     27.13 o
   1   3  13        2.86        6.69      1.90 o
   2   3  13       54.85       61.17      4.29 o
   3   3  13        0.35        0.59      1.36 o
   4   3  13      371.48      449.85     24.52 o
   5   3  13       20.14       24.25      3.73 o
   6   3  13        5.78        6.80      2.42 o
  -6   4  13        0.12        2.19      3.11 o
  -5   4  13       26.21       22.09      2.71 o
  -4   4  13        2.84        3.30      1.75 o
  -3   4  13        2.73        2.42      2.31 o
  -2   4  13        5.79        6.11      2.54 o
  -1   4  13       12.01       11.23      1.89 o
   0   4  13      122.06      123.17      7.83 o
   1   4  13      140.30      138.01     10.79 o
   2   4  13       29.93       34.15      4.01 o
   3   4  13        1.79        0.39      1.41 o
   4   4  13        3.40        1.04      1.38 o
   5   4  13       84.59       74.95      5.82 o
  -5   5  13        0.19        1.32      1.44 o
  -4   5  13       34.56       39.72      8.99 o
  -3   5  13        6.20        5.07      2.07 o
  -2   5  13       14.99       15.68      3.11 o
  -1   5  13        6.45        4.38      2.07 o
   0   5  13       21.23       20.71      2.85 o
   1   5  13       13.63       17.06      3.57 o
   2   5  13       20.64       14.34      2.42 o
   3   5  13       25.70       20.55      4.32 o
   4   5  13       10.92       10.14      2.31 o
  -4   6  13        2.97        3.74      1.96 o
  -3   6  13        0.52        1.38      1.61 o
  -2   6  13        1.76        0.81      1.61 o
  -1   6  13        3.17        1.73      1.73 o
   0   6  13       12.07       12.13      2.15 o
   1   6  13        2.99        3.23      2.19 o
   2   6  13        0.71        1.04      1.61 o
   4   6  13        0.10       -0.58      1.04 o
  -2   7  13        0.92        2.07      1.15 o
  -1   7  13        1.63        3.80      1.38 o
   0   7  13        0.06        1.38      1.10 o
   1   7  13        1.79        1.15      1.84 o
   2   7  13        0.15       -2.07      1.38 o
  -6   0  14        8.99        7.49      3.57 o
  -4   0  14       63.44       66.62      6.14 o
  -2   0  14        0.02       -1.73      2.19 o
   0   0  14      316.93      285.70     19.32 o
   2   0  14        2.88        2.83      1.59 o
   4   0  14       90.29      106.43     12.91 o
   6   0  14        0.02        1.73      2.31 o
  -7   1  14        4.23        2.07      2.54 o
  -6   1  14        1.25        4.32      2.21 o
  -5   1  14        0.03       -0.45      1.13 o
  -4   1  14        8.94        9.68      1.73 o
  -3   1  14        0.08        0.78      1.41 o
  -2   1  14       35.70       41.16      4.20 o
  -1   1  14       50.10       49.48      3.29 o
   0   1  14       59.89       58.78      3.67 o
   1   1  14        5.64        4.77      1.48 o
   2   1  14       20.73       24.15      2.45 o
   3   1  14        7.16        7.68      1.28 o
   4   1  14       20.13       27.36      2.11 o
   5   1  14       14.70       15.47      1.71 o
   6   1  14        7.75       10.85      3.63 o
  -6   2  14       14.27       13.83      4.50 o
  -5   2  14        6.69        5.17      1.39 o
  -4   2  14        2.77        1.16      1.58 o
  -3   2  14       11.58        8.64      2.24 o
  -2   2  14       42.83       50.20      4.85 o
  -1   2  14      133.70      134.04      6.88 o
   0   2  14       86.66       90.93      5.03 o
   1   2  14      206.07      216.21      9.11 o
   2   2  14       47.66       59.50      3.81 o
   3   2  14       26.97       27.33      3.08 o
   4   2  14       16.44       19.54      1.73 o
   5   2  14       11.12       13.91      1.70 o
   6   2  14       22.93       32.94      7.67 o
  -6   3  14        1.56        0.92      3.11 o
  -5   3  14       16.45       12.09      4.21 o
  -4   3  14        0.28        2.69      1.39 o
  -3   3  14       72.44       96.21      7.37 o
  -2   3  14       10.70       10.75      3.05 o
  -1   3  14      155.16      159.28      9.27 o
   0   3  14        9.29        9.54      1.55 o
   1   3  14       78.08       74.32      8.09 o
   2   3  14       27.91       30.13      4.12 o
   3   3  14       40.86       42.52      3.73 o
   4   3  14       59.43       63.10      4.09 o
   5   3  14        0.97        3.26      1.67 o
   6   3  14        7.11        7.61      2.19 o
  -5   4  14       30.35       19.13      3.80 o
  -4   4  14        0.55       -0.52      1.26 o
  -3   4  14        5.04        4.22      2.13 o
  -2   4  14        2.46        1.38      2.31 o
  -1   4  14       13.63       13.91      2.27 o
   0   4  14       49.44       51.40      4.09 o
   1   4  14       35.88       33.15      3.79 o
   2   4  14       29.47       28.07      3.69 o
   3   4  14       23.90       23.18      2.74 o
   4   4  14        8.85        4.47      1.56 o
  -4   5  14        6.16        7.49      1.42 o
  -3   5  14        6.91        7.60      1.79 o
  -2   5  14        0.22        1.61      1.84 o
  -1   5  14       12.12        9.68      2.42 o
   0   5  14        0.05       -2.15      3.69 o
   1   5  14        4.52        2.07      2.07 o
   2   5  14        0.63        0.60      1.36 o
   3   5  14       71.14       71.24      7.49 o
   4   5  14        1.19        2.07      1.27 o
  -3   6  14        0.02       -0.01      1.06 o
  -2   6  14        0.73        0.69      1.38 o
  -1   6  14       21.86       20.52      3.11 o
   0   6  14       22.44       15.57      1.99 o
   1   6  14        3.10        1.38      1.96 o
   2   6  14       12.02       10.84      2.31 o
   3   6  14       10.97        5.53      1.61 o
  -5   0  15        5.35        5.58      1.79 o
  -3   0  15       32.17       38.73      5.65 o
  -1   0  15       64.28       69.15      5.71 o
   1   0  15      102.86      107.55      6.96 o
   3   0  15      117.89      128.39     10.24 o
   5   0  15       16.34       18.44      4.03 o
  -6   1  15        4.85        1.04      3.11 o
  -5   1  15        5.35        4.34      1.23 o
  -4   1  15        5.91        3.55      1.58 o
  -3   1  15       16.12       18.12      2.32 o
  -2   1  15        0.09       -0.21      1.67 o
  -1   1  15      337.17      363.19     17.09 o
   0   1  15       33.64       41.40      2.90 o
   1   1  15       91.25       94.79      4.41 o
   2   1  15        6.48        7.02      1.35 o
   3   1  15       73.10       83.15      4.43 o
   4   1  15        0.01        0.36      0.97 o
   5   1  15        9.21        7.59      2.10 o
   6   1  15        6.68        9.22      3.29 o
  -6   2  15        8.19        3.46      3.23 o
  -5   2  15       19.47       18.07      2.39 o
  -4   2  15        7.11       11.09      2.10 o
  -3   2  15       16.06       17.40      2.68 o
  -2   2  15        2.92        4.56      2.03 o
  -1   2  15      365.04      394.73     18.66 o
   0   2  15      283.85      314.20     15.01 o
   1   2  15       52.75       57.57      3.07 o
   2   2  15       45.03       43.71      3.14 o
   3   2  15       77.85       81.25      4.43 o
   4   2  15      148.89      142.60     11.91 o
   5   2  15        0.54        1.15      1.63 o
   6   2  15        2.62        2.65      1.84 o
  -5   3  15       13.77        9.28      2.36 o
  -4   3  15       18.10       20.49      2.82 o
  -3   3  15        2.52        2.32      1.80 o
  -2   3  15        7.20       14.19      2.60 o
  -1   3  15        4.12        4.37      1.47 o
   0   3  15       47.99       50.58      3.91 o
   1   3  15        0.19        1.25      1.16 o
   2   3  15        6.66        6.14      1.37 o
   3   3  15       13.94       12.45      3.26 o
   4   3  15        5.62        3.03      1.43 o
   5   3  15        1.69        2.32      1.21 o
  -4   4  15        0.11        0.35      1.13 o
  -3   4  15        1.03        2.08      1.96 o
  -2   4  15        5.74        5.83      2.42 o
  -1   4  15      122.75      117.31      7.25 o
   0   4  15        1.87        1.18      1.28 o
   1   4  15        0.01       -0.16      1.56 o
   2   4  15        2.25        4.69      1.66 o
   3   4  15       30.97       33.09      3.43 o
   4   4  15        0.14        1.04      1.27 o
  -4   5  15        0.01       -1.04      1.04 o
  -3   5  15        0.00        0.63      1.12 o
  -2   5  15        0.03        0.58      2.02 o
  -1   5  15       12.64       14.00      2.20 o
   0   5  15       10.88        9.16      1.97 o
   1   5  15        0.09       -0.14      3.69 o
   2   5  15        0.08        1.03      1.26 o
   3   5  15       59.96       52.10      5.65 o
  -2   6  15       10.71        8.20      1.47 o
  -1   6  15       12.27        9.66      1.64 o
   0   6  15        0.26       -0.78      1.66 o
   1   6  15        0.08       -0.81      1.73 o
   2   6  15        0.01       -1.96      1.27 o
  -4   0  16       78.92       87.15      9.34 o
  -2   0  16      371.96      413.59     39.19 o
   0   0  16      495.34      532.70     35.29 o
   2   0  16       99.43       91.03      7.89 o
   4   0  16       35.66       41.73      3.92 o
  -5   1  16        6.63        3.42      1.26 o
  -4   1  16        8.03        8.61      1.95 o
  -3   1  16       18.15       24.63      2.97 o
  -2   1  16      292.12      333.69     22.58 o
  -1   1  16       13.67       10.24      1.99 o
   0   1  16        3.09        1.86      1.41 o
   1   1  16       31.90       37.78      2.86 o
   2   1  16       42.60       45.62      3.06 o
   3   1  16        0.74        0.50      0.97 o
   4   1  16        2.89        3.87      1.02 o
   5   1  16        6.62        7.83      1.88 o
  -5   2  16        0.66        3.11      1.15 o
  -4   2  16        0.42       -0.84      1.27 o
  -3   2  16        0.58        1.19      1.79 o
  -2   2  16       53.59       58.01      5.33 o
  -1   2  16       20.13       25.31      2.28 o
   0   2  16        9.97       10.02      1.48 o
   1   2  16        1.34        2.53      1.25 o
   2   2  16       25.64       27.02      4.39 o
   3   2  16        0.16       -1.12      0.86 o
   4   2  16        0.38        1.38      1.09 o
   5   2  16        4.09        3.52      1.47 o
  -4   3  16       22.46       22.27      2.36 o
  -3   3  16        0.93       -0.03      1.66 o
  -2   3  16       28.61       37.94      5.01 o
  -1   3  16       19.97       20.64      2.22 o
   0   3  16       26.02       28.67      2.27 o
   1   3  16        0.19        0.89      1.17 o
   2   3  16       26.38       17.91      5.09 o
   3   3  16        5.51        4.76      1.62 o
   4   3  16        4.21        2.80      1.90 o
  -4   4  16        0.00       -0.59      0.83 o
  -3   4  16        3.39        0.98      1.30 o
  -2   4  16        0.21        0.45      1.55 o
  -1   4  16       36.23       42.59      4.32 o
   0   4  16       23.77       25.07      4.34 o
   1   4  16        3.60        6.39      2.31 o
   2   4  16        2.19        2.50      1.44 o
   3   4  16       37.17       40.10      3.57 o
  -3   5  16        1.86        2.78      0.94 o
  -2   5  16        1.85        1.06      1.17 o
  -1   5  16       16.69       16.35      3.00 o
   0   5  16        0.15       -0.80      1.60 o
   1   5  16        0.28       -1.25      2.19 o
   2   5  16       17.52       11.30      2.19 o
  -3   0  17        8.06        6.80      2.88 o
  -1   0  17      227.29      251.12     17.12 o
   1   0  17       25.25       24.14      4.28 o
   3   0  17       78.27       82.33      8.01 o
   5   0  17       26.63       35.27      5.30 o
  -4   1  17       14.24       15.20      2.04 o
  -3   1  17       82.89       90.83      9.80 o
  -2   1  17       18.94       21.76      2.77 o
  -1   1  17       21.36       21.66      2.94 o
   0   1  17       44.57       49.94      3.19 o
   1   1  17       47.41       50.72      3.88 o
   2   1  17        2.58        1.83      1.03 o
   3   1  17        4.96        6.30      1.16 o
   4   1  17       12.11       10.44      1.36 o
  -4   2  17        5.91        6.68      1.38 o
  -3   2  17        1.47       -0.15      1.43 o
  -2   2  17        4.58        4.02      1.69 o
  -1   2  17        1.02        0.65      1.13 o
   0   2  17        6.60        7.58      1.23 o
   1   2  17        0.02        0.32      1.26 o
   2   2  17        0.04        0.85      0.90 o
   3   2  17        5.39        4.97      1.52 o
   4   2  17        0.04       -0.52      0.94 o
  -4   3  17        0.81        0.84      0.89 o
  -3   3  17       22.82       29.49      2.93 o
  -2   3  17        3.04        4.75      2.25 o
  -1   3  17       40.49       44.19      4.18 o
   0   3  17        0.25        0.65      1.16 o
   1   3  17        0.46       -1.86      3.86 o
   2   3  17        1.44        3.32      1.44 o
   3   3  17        9.69        4.07      1.33 o
  -3   4  17        1.01        1.09      1.11 o
  -2   4  17       40.55       40.48      3.61 o
  -1   4  17       17.87       14.20      2.10 o
   0   4  17        0.67        0.59      1.16 o
   1   4  17       15.02       11.58      1.97 o
   2   4  17        0.40       -0.53      1.02 o
   3   4  17       21.06       15.68      2.19 o
  -1   5  17        4.90        3.57      1.96 o
  -4   0  18        0.07       -0.69      1.50 o
  -2   0  18       96.34      120.69     12.33 o
   0   0  18        5.52        2.00      1.24 o
   2   0  18        2.22        2.82      1.46 o
   4   0  18       37.50       44.03      6.11 o
  -4   1  18        3.87        2.91      1.18 o
  -3   1  18        5.13        6.66      1.59 o
  -2   1  18        0.02       -0.93      1.52 o
  -1   1  18       13.45       14.05      1.56 o
   0   1  18        0.35       -0.44      0.97 o
   1   1  18        0.34        0.14      0.86 o
   2   1  18       26.97       26.60      3.23 o
   3   1  18        0.26        0.57      0.73 o
  -3   2  18       46.05       59.22      4.68 o
  -2   2  18       46.46       43.71      4.03 o
  -1   2  18      111.95      120.31     14.81 o
   0   2  18        6.90        4.20      1.25 o
   1   2  18        6.88        3.81      1.76 o
   2   2  18       22.91       24.55      2.13 o
   3   2  18        1.91        0.13      1.00 o
  -3   3  18       18.64       12.36      1.62 o
  -2   3  18        3.28        3.29      1.42 o
  -1   3  18        5.46        5.20      1.55 o
   0   3  18       33.09       33.02      2.87 o
   1   3  18       14.88       14.28      1.99 o
   2   3  18        3.29        0.36      1.02 o
  -1   4  18        2.27        0.47      1.05 o
  -1   0  19       17.85       17.81      2.77 o
   1   0  19       23.16       21.56      3.23 o
  -3   1  19        0.01        2.19      1.16 o
  -2   1  19       26.15       23.69      2.65 o
  -1   1  19       11.53        9.12      2.23 o
   0   1  19       14.83       15.37      1.45 o
   1   1  19       12.79       12.90      1.76 o
   2   1  19        1.93        1.85      1.06 o
  -2   2  19       15.34       14.18      3.52 o
  -1   2  19        5.67        6.21      2.13 o
   0   2  19        7.36        5.28      1.96 o
   1   2  19        4.25        2.31      1.14 o
   2   2  19        6.81        3.29      1.96 o
   0   3  19        6.96        0.81      1.50 o
 
